# Supplementary material for: Diethyl 2-[(1-methyl-1H-pyrrol-2-yl)methyl­ene­amino]-5-(2-thienylmethyl­ene­amino)thio­phene-3,4-dicarboxyl­ate
Source: Acta Crystallogr Sect E Struct Rep Online. 2008 Apr 2;64(Pt 5):o782. doi: 10.1107/S160053680800799X (PMC2961309; doi:10.1107/S160053680800799X)
Supplement: Supplementary file 1 [file e-64-0o782-sup1.cif]

##############################################################################
###                                                                        ###
###        Electronic paper (Acta Crystallographica Section E)             ###
###                                                                        ###
##############################################################################
#                                                                            #
# This CIF contains the data in a paper accepted for publication in Acta     #
# Crystallographica Section E. It conforms to the requirements of Notes      #
# for Authors for Section E, and has been peer reviewed under the auspices   #
# of the IUCr Commission on Journals.                                        #
#                                                                            #
# Full details of the Crystallographic Information File format               #
# are given in the paper "The Crystallographic Information File (CIF):       #
# a New Standard Archive File for Crystallography" by S. R. Hall, F. H.      #
# Allen and I. D. Brown [Acta Cryst. (1991), A47, 655-685].                  #
#                                                                            #
# The current version of the core CIF dictionary is obtainable from          #
# ftp://ftp.iucr.org/pub/cif_core.dic. The current version number is 2.4.    #
#                                                                            #
# Software is freely available for graphical display of the structure(s) in  #
# this CIF.  For information consult the CIF home page http://www.iucr.org/  #
# cif/home.html                                                              #
#                                                                            #
# This file may be used for bona fide research purposes within the           #
# scientific community so long as proper attribution is given to the journal # 
# article from which it was obtained.                                        #
#                                                                            #
##############################################################################
                                             
data_I
_audit_creation_method     SHELXL-97
_chemical_name_systematic
;
Diethyl 2-[(1-methyl-1<i>H</i>-pyrrol-2-yl)methyleneamino]-5-
(2-thienylmethyleneamino)thiophene-3,4-dicarboxylate
;
_chemical_name_common
;
;
_chemical_formula_moiety     'C21 H21 N3 O4 S2'
_chemical_formula_sum     'C21 H21 N3 O4 S2'
_chemical_formula_weight     443.53
_chemical_melting_point     ?
_symmetry_cell_setting     monoclinic
_symmetry_space_group_name_H-M     'C 2/c'
_symmetry_space_group_name_Hall     '-C 2yc'
loop_
    _symmetry_equiv_pos_as_xyz
    'x, y, z'
    '-x, y, -z+1/2'
    'x+1/2, y+1/2, z'
    '-x+1/2, y+1/2, -z+1/2'
    '-x, -y, -z'
    'x, -y, z-1/2'
    '-x+1/2, -y+1/2, -z'
    'x+1/2, -y+1/2, z-1/2'
_cell_length_a     30.7355(14)
_cell_length_b     6.9617(4)
_cell_length_c     19.5163(9)
_cell_angle_alpha     90.00
_cell_angle_beta     92.732(2)
_cell_angle_gamma     90.00
_cell_volume     4171.2(4)
_cell_formula_units_Z     8
_cell_measurement_reflns_used     25
_cell_measurement_theta_min     15.00
_cell_measurement_theta_max     30.00
_cell_measurement_temperature     150(2)
_exptl_crystal_description     block
_exptl_crystal_colour     red
_exptl_crystal_size_max     0.14
_exptl_crystal_size_mid     0.09
_exptl_crystal_size_min     0.05
_exptl_crystal_density_diffrn     1.413
_exptl_crystal_density_meas     ?
_exptl_crystal_density_method     'not measured'
_exptl_crystal_F_000     1856
_exptl_absorpt_coefficient_mu     2.604
_exptl_absorpt_correction_type     multi-scan
_exptl_absorpt_process_details     '(SADABS; Sheldrick, 1996)'
_exptl_absorpt_correction_T_min     0.7119
_exptl_absorpt_correction_T_max     0.8808
_exptl_special_details
;
;
_diffrn_ambient_temperature     150(2)
_diffrn_radiation_type     CuK\a
_diffrn_radiation_wavelength     1.54178
_diffrn_radiation_source     'Rotating Anode'
_diffrn_radiation_monochromator     'Montel 200 optics'
_diffrn_measurement_device_type     'Bruker SMART 6K'
_diffrn_measurement_method     '\w'
_diffrn_detector_area_resol_mean     5.5
_diffrn_reflns_number     24275
_diffrn_reflns_av_R_equivalents     0.0408
_diffrn_reflns_av_sigmaI/netI     0.0273
_diffrn_reflns_theta_min     2.88
_diffrn_reflns_theta_max     71.94
_diffrn_reflns_theta_full     71.94
_diffrn_measured_fraction_theta_max     0.994
_diffrn_measured_fraction_theta_full     0.993
_diffrn_reflns_limit_h_min     -37
_diffrn_reflns_limit_h_max     36
_diffrn_reflns_limit_k_min     -7
_diffrn_reflns_limit_k_max     8
_diffrn_reflns_limit_l_min     -23
_diffrn_reflns_limit_l_max     24
_diffrn_standards_number     5
_diffrn_standards_interval_count     ?
_diffrn_standards_interval_time     1080
_diffrn_standards_decay_%     0.00
_refine_special_details
;
Refinement of <i>F</i>^2^ against ALL reflections. The weighted <i>R</i>-factor
<i>wR</i> and goodness of fit <i>S</i> are based on <i>F</i>^2^, conventional
<i>R</i>-factors <i>R</i> are based on <i>F</i>, with <i>F</i> set to zero for
negative <i>F</i>^2^. The threshold expression of <i>F</i>^2^ >
\s(<i>F</i>^2^) is used only for calculating <i>R</i>-factors(gt) <i>etc</i>.
and is not relevant to the choice of reflections for refinement.
<i>R</i>-factors based on <i>F</i>^2^ are statistically about twice as large
as those based on <i>F</i>, and <i>R</i>- factors based on ALL data will be
even larger.
;
_reflns_number_total     4076
_reflns_number_gt     3330
_reflns_threshold_expression     >2sigma(I)
_refine_ls_structure_factor_coef     Fsqd
_refine_ls_matrix_type     full
_refine_ls_R_factor_all     0.0501
_refine_ls_R_factor_gt     0.0413
_refine_ls_wR_factor_gt     0.1109
_refine_ls_wR_factor_ref     0.1148
_refine_ls_goodness_of_fit_ref     1.028
_refine_ls_restrained_S_all     0.996
_refine_ls_number_reflns     4076
_refine_ls_number_parameters     394
_refine_ls_number_restraints     544
_refine_ls_hydrogen_treatment     constr
_refine_ls_weighting_scheme     calc
_refine_ls_weighting_details
         'calc w=1/[\s^2^(Fo^2^)+(0.0781P)^2^+0.0000P] where P=(Fo^2^+2Fc^2^)/3'
_atom_sites_solution_hydrogens     geom
_atom_sites_solution_primary     direct
_atom_sites_solution_secondary     difmap
_refine_ls_shift/su_max     0.001
_refine_ls_shift/su_mean     0.000
_refine_diff_density_max     0.280
_refine_diff_density_min     -0.376
_refine_ls_extinction_method     none
_refine_ls_extinction_coef     ?
loop_
    _atom_type_symbol
    _atom_type_description
    _atom_type_scat_dispersion_real
    _atom_type_scat_dispersion_imag
    _atom_type_scat_source
    'C' 'C' 0.0181 0.0091
                         'International Tables Vol C Tables 4.2.6.8 and 6.1.1.4'
    'H' 'H' 0.0000 0.0000
                         'International Tables Vol C Tables 4.2.6.8 and 6.1.1.4'
    'N' 'N' 0.0311 0.0180
                         'International Tables Vol C Tables 4.2.6.8 and 6.1.1.4'
    'O' 'O' 0.0492 0.0322
                         'International Tables Vol C Tables 4.2.6.8 and 6.1.1.4'
    'S' 'S' 0.3331 0.5567
                         'International Tables Vol C Tables 4.2.6.8 and 6.1.1.4'
_computing_data_collection     'SMART (Bruker, 2003)'
_computing_cell_refinement     'SMART (Bruker, 2003)'
_computing_data_reduction     'SAINT (Bruker, 2004)'
_computing_structure_solution     'SHELXS97 (Sheldrick, 2008)'
_computing_structure_refinement     'SHELXL97 (Sheldrick, 2008)'
_computing_molecular_graphics     'ORTEP3 (Farrugia, 1997)'
_computing_publication_material     'UdMX (Marris, 2004)'
loop_
    _atom_site_type_symbol
    _atom_site_label
    _atom_site_fract_x
    _atom_site_fract_y
    _atom_site_fract_z
    _atom_site_U_iso_or_equiv
    _atom_site_adp_type
    _atom_site_calc_flag
    _atom_site_refinement_flags
    _atom_site_occupancy
    _atom_site_disorder_assembly
    _atom_site_disorder_group
    O O1 0.10022(4) 1.12212(19) 0.84005(7) 0.0407(3) Uani d . 1 . .
    O O2 0.10797(4) 0.80068(19) 0.84277(7) 0.0389(3) Uani d . 1 . .
    O O3 0.17783(4) 1.0055(2) 0.75085(6) 0.0409(3) Uani d . 1 A .
    O O4 0.25038(4) 1.00854(18) 0.76690(6) 0.0336(3) Uani d . 1 A .
    N N1 0.12908(5) 0.9423(2) 0.99876(7) 0.0313(3) Uani d D 1 . .
    N N2 0.28368(5) 1.0327(2) 0.90462(7) 0.0300(3) Uani d . 1 . .
    S S2 0.219461(14) 0.98751(6) 0.99760(2) 0.03223(14) Uani d D 1 . .
    C C6 0.16602(6) 0.9698(2) 0.96274(9) 0.0306(4) Uani d D 1 A .
    C C7 0.16479(6) 0.9824(2) 0.89280(9) 0.0298(4) Uani d D 1 . .
    C C8 0.20672(6) 1.0028(2) 0.86477(9) 0.0288(4) Uani d D 1 A .
    C C9 0.24011(6) 1.0096(2) 0.91492(8) 0.0290(4) Uani d D 1 A .
    C C16 0.12129(6) 0.9810(3) 0.85451(9) 0.0321(4) Uani d . 1 A .
    C C17 0.06400(6) 0.7790(3) 0.81304(11) 0.0482(5) Uani d . 1 . .
    H H17A 0.0637 0.7996 0.7628 0.058 Uiso calc R 1 . .
    H H17B 0.0444 0.8747 0.8330 0.058 Uiso calc R 1 . .
    C C18 0.04913(8) 0.5837(4) 0.82806(14) 0.0711(8) Uani d . 1 . .
    H H18A 0.0697 0.4902 0.8105 0.107 Uiso calc R 1 . .
    H H18B 0.0202 0.5629 0.8060 0.107 Uiso calc R 1 . .
    H H18C 0.0476 0.5677 0.8778 0.107 Uiso calc R 1 . .
    C C19 0.20984(6) 1.0069(2) 0.78909(9) 0.0302(4) Uani d . 1 . .
    C C20 0.25276(6) 1.0069(3) 0.69247(8) 0.0351(4) Uani d . 1 . .
    H H20A 0.2385 1.1227 0.6724 0.042 Uiso calc R 1 A .
    H H20B 0.2379 0.8918 0.6729 0.042 Uiso calc R 1 . .
    C C21 0.30039(6) 1.0039(3) 0.67686(10) 0.0399(4) Uani d . 1 A .
    H H21A 0.3148 1.1182 0.6965 0.060 Uiso calc R 1 . .
    H H21B 0.3032 1.0032 0.6271 0.060 Uiso calc R 1 . .
    H H21C 0.3141 0.8884 0.6968 0.060 Uiso calc R 1 . .
    S S1 0.04126(2) 0.87795(11) 1.05416(4) 0.0370(3) Uani d PDU 0.824(3) A 1
    C C1 0.01520(10) 0.8382(8) 1.1284(2) 0.0404(7) Uani d PDU 0.824(3) A 1
    H H1 -0.0153 0.8193 1.1302 0.049 Uiso calc PR 0.824(3) A 1
    C C2 0.04307(17) 0.8370(10) 1.1840(3) 0.0417(10) Uani d PDU 0.824(3) A 1
    H H2 0.0342 0.8170 1.2294 0.050 Uiso calc PR 0.824(3) A 1
    C C3 0.08692(15) 0.8685(7) 1.1675(2) 0.0352(8) Uani d PDU 0.824(3) A 1
    H H3 0.1106 0.8741 1.2005 0.042 Uiso calc PR 0.824(3) A 1
    C C4 0.09117(17) 0.8899(18) 1.0984(3) 0.0307(6) Uani d PDU 0.824(3) A 1
    C C5 0.1310(4) 0.925(5) 1.0640(5) 0.0317(7) Uani d PDU 0.824(3) A 1
    H H5 0.1581 0.9349 1.0894 0.038 Uiso calc PR 0.824(3) A 1
    C C10 0.3117(3) 1.0332(16) 0.9566(10) 0.0321(10) Uani d PDU 0.824(3) A 1
    H H10 0.3007 1.0101 1.0005 0.038 Uiso calc PR 0.824(3) A 1
    C C11 0.3573(2) 1.065(3) 0.9540(3) 0.0333(6) Uani d PDU 0.824(3) A 1
    C C12 0.38669(14) 1.0773(7) 1.01056(16) 0.0390(7) Uani d PDU 0.824(3) A 1
    H H12 0.3798 1.0662 1.0573 0.047 Uiso calc PR 0.824(3) A 1
    C C13 0.42795(12) 1.1086(7) 0.98639(14) 0.0409(7) Uani d PDU 0.824(3) A 1
    H H13 0.4545 1.1207 1.0130 0.049 Uiso calc PR 0.824(3) A 1
    C C14 0.42238(10) 1.1186(6) 0.91597(15) 0.0400(7) Uani d PDU 0.824(3) A 1
    H H14 0.4451 1.1407 0.8855 0.048 Uiso calc PR 0.824(3) A 1
    N N3 0.38014(10) 1.0927(4) 0.89645(15) 0.0357(6) Uani d PDU 0.824(3) A 1
    C C15 0.36240(9) 1.0926(4) 0.82465(15) 0.0449(6) Uani d PDU 0.824(3) A 1
    H H15A 0.3479 1.2155 0.8146 0.067 Uiso calc PR 0.824(3) A 1
    H H15B 0.3414 0.9877 0.8182 0.067 Uiso calc PR 0.824(3) A 1
    H H15C 0.3862 1.0747 0.7936 0.067 Uiso calc PR 0.824(3) A 1
    S S1' 0.37454(15) 1.1247(7) 0.8684(3) 0.0464(14) Uani d PDU 0.176(3) A 2
    C C1' 0.4267(4) 1.143(3) 0.8980(8) 0.0400(9) Uani d PDU 0.176(3) A 2
    H H1' 0.4507 1.1708 0.8707 0.048 Uiso calc PR 0.176(3) A 2
    C C2' 0.4294(6) 1.113(4) 0.9662(8) 0.0407(9) Uani d PDU 0.176(3) A 2
    H H2' 0.4559 1.1263 0.9927 0.049 Uiso calc PR 0.176(3) A 2
    C C3' 0.3897(7) 1.060(4) 0.9958(8) 0.0390(9) Uani d PDU 0.176(3) A 2
    H H3' 0.3874 1.0219 1.0421 0.047 Uiso calc PR 0.176(3) A 2
    C C4' 0.3551(9) 1.072(16) 0.9488(14) 0.0333(8) Uani d PDU 0.176(3) A 2
    C C5' 0.128(2) 0.92(2) 1.064(2) 0.0318(9) Uani d PDU 0.176(3) A 2
    H H5' 0.1560 0.9212 1.0873 0.038 Uiso calc PR 0.176(3) A 2
    C C10' 0.3104(14) 1.053(8) 0.957(5) 0.0321(11) Uani d PDU 0.176(3) A 2
    H H10' 0.2995 1.0542 1.0014 0.039 Uiso calc PR 0.176(3) A 2
    C C11' 0.0926(8) 0.881(9) 1.1072(13) 0.0307(8) Uani d PDU 0.176(3) A 2
    C C12' 0.0912(8) 0.835(4) 1.1755(12) 0.0351(9) Uani d PDU 0.176(3) A 2
    H H12' 0.1155 0.8234 1.2073 0.042 Uiso calc PR 0.176(3) A 2
    C C13' 0.0477(9) 0.809(5) 1.1897(12) 0.0416(11) Uani d PDU 0.176(3) A 2
    H H13' 0.0362 0.7884 1.2334 0.050 Uiso calc PR 0.176(3) A 2
    C C14' 0.0245(6) 0.819(4) 1.1278(10) 0.0406(9) Uani d PDU 0.176(3) A 2
    H H14' -0.0061 0.8035 1.1212 0.049 Uiso calc PR 0.176(3) A 2
    N N3' 0.0527(4) 0.8565(19) 1.0768(6) 0.041(3) Uani d PDU 0.176(3) A 2
    C C15' 0.0380(4) 0.8571(17) 1.0042(6) 0.040(3) Uani d PDU 0.176(3) A 2
    H H15D 0.0084 0.8052 0.9994 0.059 Uiso calc PR 0.176(3) A 2
    H H15E 0.0576 0.7776 0.9780 0.059 Uiso calc PR 0.176(3) A 2
    H H15F 0.0382 0.9890 0.9867 0.059 Uiso calc PR 0.176(3) A 2
loop_
    _atom_site_aniso_label
    _atom_site_aniso_U_11
    _atom_site_aniso_U_22
    _atom_site_aniso_U_33
    _atom_site_aniso_U_12
    _atom_site_aniso_U_13
    _atom_site_aniso_U_23
    O1 0.0392(7) 0.0416(8) 0.0411(7) 0.0086(6) 0.0006(6) 0.0000(6)
    O2 0.0287(7) 0.0390(7) 0.0488(8) -0.0035(5) -0.0020(6) -0.0017(6)
    O3 0.0338(7) 0.0578(9) 0.0313(7) -0.0018(6) 0.0021(6) -0.0045(6)
    O4 0.0316(7) 0.0439(7) 0.0256(6) -0.0015(5) 0.0058(5) -0.0011(5)
    N1 0.0290(8) 0.0329(8) 0.0327(8) -0.0002(6) 0.0090(6) -0.0012(6)
    N2 0.0288(8) 0.0312(8) 0.0302(7) -0.0012(6) 0.0042(6) -0.0008(6)
    S2 0.0290(2) 0.0407(3) 0.0274(2) 0.00037(17) 0.00565(17) -0.00015(17)
    C6 0.0293(9) 0.0304(9) 0.0325(9) -0.0006(7) 0.0052(7) -0.0023(7)
    C7 0.0303(9) 0.0280(9) 0.0316(9) 0.0006(7) 0.0049(7) -0.0006(7)
    C8 0.0294(9) 0.0282(9) 0.0292(8) 0.0003(6) 0.0057(7) -0.0026(7)
    C9 0.0301(9) 0.0293(9) 0.0280(8) 0.0010(6) 0.0061(7) -0.0011(7)
    C16 0.0298(9) 0.0381(10) 0.0289(8) -0.0020(7) 0.0080(7) -0.0026(7)
    C17 0.0331(10) 0.0482(12) 0.0622(13) -0.0047(9) -0.0093(9) 0.0014(10)
    C18 0.0580(16) 0.0732(18) 0.0798(18) -0.0287(13) -0.0214(14) 0.0224(14)
    C19 0.0299(9) 0.0297(9) 0.0315(9) -0.0018(7) 0.0046(7) -0.0013(7)
    C20 0.0407(11) 0.0407(10) 0.0243(9) -0.0030(8) 0.0068(7) -0.0017(7)
    C21 0.0411(11) 0.0450(11) 0.0346(10) -0.0044(8) 0.0112(8) -0.0025(8)
    S1 0.0284(4) 0.0440(4) 0.0388(6) -0.0025(3) 0.0032(3) -0.0030(3)
    C1 0.0288(16) 0.0424(16) 0.0513(11) -0.0017(15) 0.0147(12) -0.0097(10)
    C2 0.0397(15) 0.046(2) 0.0412(13) -0.0025(14) 0.0167(11) -0.0029(12)
    C3 0.0323(14) 0.039(2) 0.0350(15) 0.0005(12) 0.0062(10) 0.0008(12)
    C4 0.0291(10) 0.0334(15) 0.0299(16) -0.0004(9) 0.0041(10) -0.0020(18)
    C5 0.027(2) 0.0327(10) 0.0354(9) 0.000(2) 0.0052(10) -0.0023(7)
    C10 0.0342(11) 0.031(3) 0.0311(9) 0.0010(13) 0.0056(9) 0.001(2)
    C11 0.0328(11) 0.0312(11) 0.0360(14) 0.0008(12) 0.0025(9) 0.000(2)
    C12 0.0371(12) 0.0433(15) 0.0364(16) 0.0017(10) 0.0007(12) -0.0064(14)
    C13 0.0331(11) 0.0445(12) 0.0444(17) -0.0007(9) -0.0045(14) -0.0032(17)
    C14 0.0296(11) 0.0443(15) 0.0469(19) -0.0015(9) 0.0115(11) 0.0047(13)
    N3 0.0340(12) 0.0396(14) 0.0336(14) 0.0007(9) 0.0031(12) 0.0051(11)
    C15 0.0393(14) 0.0672(18) 0.0285(14) 0.0014(12) 0.0060(11) 0.0073(12)
    S1' 0.036(2) 0.054(2) 0.051(3) -0.0032(14) 0.011(2) 0.002(2)
    C1' 0.0299(14) 0.0443(17) 0.047(2) -0.0016(13) 0.0112(14) 0.0045(16)
    C2' 0.0328(13) 0.0445(14) 0.044(2) -0.0007(12) -0.0038(17) -0.003(2)
    C3' 0.0372(15) 0.0431(17) 0.0367(18) 0.0018(13) 0.0010(15) -0.0061(17)
    C4' 0.0328(13) 0.0312(13) 0.0358(16) 0.0009(15) 0.0020(12) -0.001(2)
    C5' 0.028(2) 0.0327(13) 0.0353(12) 0.000(2) 0.0048(13) -0.0023(11)
    C10' 0.0341(13) 0.031(3) 0.0312(12) 0.0011(15) 0.0055(12) 0.000(2)
    C11' 0.0288(12) 0.0333(17) 0.0303(18) -0.0003(12) 0.0040(13) -0.002(2)
    C12' 0.0324(16) 0.039(2) 0.0349(17) 0.0005(15) 0.0064(13) 0.0009(15)
    C13' 0.0397(17) 0.045(3) 0.0411(15) -0.0021(16) 0.0160(14) -0.0028(14)
    C14' 0.0293(19) 0.0423(18) 0.0512(14) -0.0018(17) 0.0142(15) -0.0094(13)
    N3' 0.041(4) 0.041(4) 0.040(4) 0.001(3) -0.003(3) 0.007(3)
    C15' 0.040(5) 0.047(6) 0.032(6) -0.005(4) -0.006(4) 0.001(4)
_geom_special_details
;
All e.s.d.'s (except the e.s.d. in the dihedral angle between two l.s. planes)
are estimated using the full covariance matrix. The cell e.s.d.'s are taken
into account individually in the estimation of e.s.d.'s in distances, angles
and torsion angles; correlations between e.s.d.'s in cell parameters are only
used when they are defined by crystal symmetry. An approximate (isotropic)
treatment of cell e.s.d.'s is used for estimating e.s.d.'s involving l.s.
planes.
;
loop_
    _geom_bond_atom_site_label_1
    _geom_bond_atom_site_label_2
    _geom_bond_site_symmetry_2
    _geom_bond_distance
    _geom_bond_publ_flag
    O1 C16 . 1.203(2) ?
    O2 C16 . 1.337(2) ?
    O2 C17 . 1.453(2) ?
    O3 C19 . 1.206(2) ?
    O4 C19 . 1.339(2) ?
    O4 C20 . 1.4578(19) ?
    N1 C5 . 1.278(9) ?
    N1 C5' . 1.28(4) ?
    N1 C6 . 1.377(2) ?
    N2 C10' . 1.28(8) ?
    N2 C10 . 1.299(17) ?
    N2 C9 . 1.373(2) ?
    S2 C6 . 1.7519(18) ?
    S2 C9 . 1.7685(16) ?
    C6 C7 . 1.367(2) ?
    C7 C8 . 1.431(2) ?
    C7 C16 . 1.500(2) ?
    C8 C9 . 1.385(2) ?
    C8 C19 . 1.485(2) ?
    C17 C18 . 1.468(3) ?
    C17 H17A . 0.9900 ?
    C17 H17B . 0.9900 ?
    C18 H18A . 0.9800 ?
    C18 H18B . 0.9800 ?
    C18 H18C . 0.9800 ?
    C20 C21 . 1.509(3) ?
    C20 H20A . 0.9900 ?
    C20 H20B . 0.9900 ?
    C21 H21A . 0.9800 ?
    C21 H21B . 0.9800 ?
    C21 H21C . 0.9800 ?
    S1 C1 . 1.711(4) ?
    S1 C4 . 1.726(4) ?
    C1 C2 . 1.350(5) ?
    C1 H1 . 0.9500 ?
    C2 C3 . 1.418(4) ?
    C2 H2 . 0.9500 ?
    C3 C4 . 1.368(5) ?
    C3 H3 . 0.9500 ?
    C4 C5 . 1.446(9) ?
    C5 H5 . 0.9500 ?
    C10 C11 . 1.423(9) ?
    C10 H10 . 0.9500 ?
    C11 N3 . 1.366(5) ?
    C11 C12 . 1.395(5) ?
    C12 C13 . 1.391(4) ?
    C12 H12 . 0.9500 ?
    C13 C14 . 1.379(4) ?
    C13 H13 . 0.9500 ?
    C14 N3 . 1.347(4) ?
    C14 H14 . 0.9500 ?
    N3 C15 . 1.479(3) ?
    C15 H15A . 0.9800 ?
    C15 H15B . 0.9800 ?
    C15 H15C . 0.9800 ?
    S1' C1' . 1.683(14) ?
    S1' C4' . 1.744(16) ?
    C1' C2' . 1.345(14) ?
    C1' H1' . 0.9500 ?
    C2' C3' . 1.422(15) ?
    C2' H2' . 0.9500 ?
    C3' C4' . 1.374(17) ?
    C3' H3' . 0.9500 ?
    C4' C10' . 1.40(4) ?
    C5' C11' . 1.44(4) ?
    C5' H5' . 0.9500 ?
    C10' H10' . 0.9500 ?
    C11' N3' . 1.348(17) ?
    C11' C12' . 1.374(18) ?
    C12' C13' . 1.391(18) ?
    C12' H12' . 0.9500 ?
    C13' C14' . 1.375(18) ?
    C13' H13' . 0.9500 ?
    C14' N3' . 1.375(16) ?
    C14' H14' . 0.9500 ?
    N3' C15' . 1.467(12) ?
    C15' H15D . 0.9800 ?
    C15' H15E . 0.9800 ?
    C15' H15F . 0.9800 ?
loop_
    _geom_angle_atom_site_label_1
    _geom_angle_atom_site_label_2
    _geom_angle_atom_site_label_3
    _geom_angle_site_symmetry_1
    _geom_angle_site_symmetry_3
    _geom_angle
    _geom_angle_publ_flag
    C16 O2 C17 . . 115.94(15) ?
    C19 O4 C20 . . 114.46(14) ?
    C5 N1 C6 . . 121.4(5) ?
    C5' N1 C6 . . 126(3) ?
    C10' N2 C9 . . 119(3) ?
    C10 N2 C9 . . 120.1(6) ?
    C6 S2 C9 . . 91.28(8) ?
    C7 C6 N1 . . 122.32(17) ?
    C7 C6 S2 . . 111.36(13) ?
    N1 C6 S2 . . 126.31(13) ?
    C6 C7 C8 . . 113.93(16) ?
    C6 C7 C16 . . 118.61(16) ?
    C8 C7 C16 . . 127.42(15) ?
    C9 C8 C7 . . 112.57(15) ?
    C9 C8 C19 . . 128.43(16) ?
    C7 C8 C19 . . 118.96(16) ?
    N2 C9 C8 . . 126.55(15) ?
    N2 C9 S2 . . 122.60(13) ?
    C8 C9 S2 . . 110.85(13) ?
    O1 C16 O2 . . 124.72(17) ?
    O1 C16 C7 . . 124.68(17) ?
    O2 C16 C7 . . 110.46(15) ?
    O2 C17 C18 . . 108.00(17) ?
    O2 C17 H17A . . 110.1 ?
    C18 C17 H17A . . 110.1 ?
    O2 C17 H17B . . 110.1 ?
    C18 C17 H17B . . 110.1 ?
    H17A C17 H17B . . 108.4 ?
    C17 C18 H18A . . 109.5 ?
    C17 C18 H18B . . 109.5 ?
    H18A C18 H18B . . 109.5 ?
    C17 C18 H18C . . 109.5 ?
    H18A C18 H18C . . 109.5 ?
    H18B C18 H18C . . 109.5 ?
    O3 C19 O4 . . 122.97(16) ?
    O3 C19 C8 . . 121.73(16) ?
    O4 C19 C8 . . 115.29(15) ?
    O4 C20 C21 . . 107.25(15) ?
    O4 C20 H20A . . 110.3 ?
    C21 C20 H20A . . 110.3 ?
    O4 C20 H20B . . 110.3 ?
    C21 C20 H20B . . 110.3 ?
    H20A C20 H20B . . 108.5 ?
    C20 C21 H21A . . 109.5 ?
    C20 C21 H21B . . 109.5 ?
    H21A C21 H21B . . 109.5 ?
    C20 C21 H21C . . 109.5 ?
    H21A C21 H21C . . 109.5 ?
    H21B C21 H21C . . 109.5 ?
    C1 S1 C4 . . 91.4(2) ?
    C2 C1 S1 . . 112.1(3) ?
    C2 C1 H1 . . 123.9 ?
    S1 C1 H1 . . 123.9 ?
    C1 C2 C3 . . 113.0(4) ?
    C1 C2 H2 . . 123.5 ?
    C3 C2 H2 . . 123.5 ?
    C4 C3 C2 . . 112.2(4) ?
    C4 C3 H3 . . 123.9 ?
    C2 C3 H3 . . 123.9 ?
    C3 C4 C5 . . 126.8(6) ?
    C3 C4 S1 . . 111.3(3) ?
    C5 C4 S1 . . 121.9(6) ?
    N1 C5 C4 . . 118.5(10) ?
    N1 C5 H5 . . 120.7 ?
    C4 C5 H5 . . 120.7 ?
    N2 C10 C11 . . 126.2(13) ?
    N2 C10 H10 . . 116.9 ?
    C11 C10 H10 . . 116.9 ?
    N3 C11 C12 . . 107.7(4) ?
    N3 C11 C10 . . 126.6(9) ?
    C12 C11 C10 . . 125.7(9) ?
    C13 C12 C11 . . 107.9(3) ?
    C13 C12 H12 . . 126.0 ?
    C11 C12 H12 . . 126.1 ?
    C14 C13 C12 . . 105.9(3) ?
    C14 C13 H13 . . 127.0 ?
    C12 C13 H13 . . 127.1 ?
    N3 C14 C13 . . 110.3(3) ?
    N3 C14 H14 . . 124.8 ?
    C13 C14 H14 . . 124.8 ?
    C14 N3 C11 . . 108.2(3) ?
    C14 N3 C15 . . 125.1(3) ?
    C11 N3 C15 . . 126.8(3) ?
    C1' S1' C4' . . 94.0(9) ?
    C2' C1' S1' . . 109.9(11) ?
    C2' C1' H1' . . 125.0 ?
    S1' C1' H1' . . 125.1 ?
    C1' C2' C3' . . 115.3(14) ?
    C1' C2' H2' . . 122.3 ?
    C3' C2' H2' . . 122.3 ?
    C4' C3' C2' . . 111.5(15) ?
    C4' C3' H3' . . 124.3 ?
    C2' C3' H3' . . 124.2 ?
    C3' C4' C10' . . 131(4) ?
    C3' C4' S1' . . 108.9(14) ?
    C10' C4' S1' . . 120(4) ?
    N1 C5' C11' . . 131(5) ?
    N1 C5' H5' . . 114.2 ?
    C11' C5' H5' . . 114.3 ?
    N2 C10' C4' . . 121(7) ?
    N2 C10' H10' . . 119.7 ?
    C4' C10' H10' . . 119.9 ?
    N3' C11' C12' . . 109.1(17) ?
    N3' C11' C5' . . 118(3) ?
    C12' C11' C5' . . 132(3) ?
    C11' C12' C13' . . 107.3(16) ?
    C11' C12' H12' . . 126.4 ?
    C13' C12' H12' . . 126.3 ?
    C14' C13' C12' . . 106.5(16) ?
    C14' C13' H13' . . 126.8 ?
    C12' C13' H13' . . 126.8 ?
    N3' C14' C13' . . 109.0(15) ?
    N3' C14' H14' . . 125.5 ?
    C13' C14' H14' . . 125.5 ?
    C11' N3' C14' . . 107.4(14) ?
    C11' N3' C15' . . 131.1(14) ?
    C14' N3' C15' . . 121.5(13) ?
    N3' C15' H15D . . 109.5 ?
    N3' C15' H15E . . 109.5 ?
    H15D C15' H15E . . 109.5 ?
    N3' C15' H15F . . 109.5 ?
    H15D C15' H15F . . 109.5 ?
    H15E C15' H15F . . 109.5 ?
loop_
    _geom_torsion_atom_site_label_1
    _geom_torsion_atom_site_label_2
    _geom_torsion_atom_site_label_3
    _geom_torsion_atom_site_label_4
    _geom_torsion_site_symmetry_1
    _geom_torsion_site_symmetry_2
    _geom_torsion_site_symmetry_3
    _geom_torsion_site_symmetry_4
    _geom_torsion
    _geom_torsion_publ_flag
    C5 N1 C6 C7 . . . . 177.8(17) ?
    C5' N1 C6 C7 . . . . 175(9) ?
    C5 N1 C6 S2 . . . . -0.6(17) ?
    C5' N1 C6 S2 . . . . -3(9) ?
    C9 S2 C6 C7 . . . . -0.63(13) ?
    C9 S2 C6 N1 . . . . 177.95(16) ?
    N1 C6 C7 C8 . . . . -177.47(15) ?
    S2 C6 C7 C8 . . . . 1.18(19) ?
    N1 C6 C7 C16 . . . . 4.7(2) ?
    S2 C6 C7 C16 . . . . -176.64(12) ?
    C6 C7 C8 C9 . . . . -1.3(2) ?
    C16 C7 C8 C9 . . . . 176.33(16) ?
    C6 C7 C8 C19 . . . . 176.62(15) ?
    C16 C7 C8 C19 . . . . -5.8(3) ?
    C10' N2 C9 C8 . . . . 174(3) ?
    C10 N2 C9 C8 . . . . -178.8(6) ?
    C10' N2 C9 S2 . . . . -5(3) ?
    C10 N2 C9 S2 . . . . 2.1(6) ?
    C7 C8 C9 N2 . . . . -178.42(16) ?
    C19 C8 C9 N2 . . . . 4.0(3) ?
    C7 C8 C9 S2 . . . . 0.73(19) ?
    C19 C8 C9 S2 . . . . -176.89(14) ?
    C6 S2 C9 N2 . . . . 179.12(15) ?
    C6 S2 C9 C8 . . . . -0.07(13) ?
    C17 O2 C16 O1 . . . . -2.7(3) ?
    C17 O2 C16 C7 . . . . 173.15(15) ?
    C6 C7 C16 O1 . . . . 90.3(2) ?
    C8 C7 C16 O1 . . . . -87.2(2) ?
    C6 C7 C16 O2 . . . . -85.62(19) ?
    C8 C7 C16 O2 . . . . 96.9(2) ?
    C16 O2 C17 C18 . . . . -158.52(19) ?
    C20 O4 C19 O3 . . . . -0.5(2) ?
    C20 O4 C19 C8 . . . . 178.27(14) ?
    C9 C8 C19 O3 . . . . -177.86(18) ?
    C7 C8 C19 O3 . . . . 4.7(2) ?
    C9 C8 C19 O4 . . . . 3.4(2) ?
    C7 C8 C19 O4 . . . . -174.11(15) ?
    C19 O4 C20 C21 . . . . -178.59(14) ?
    C4 S1 C1 C2 . . . . 0.8(6) ?
    S1 C1 C2 C3 . . . . 0.0(7) ?
    C1 C2 C3 C4 . . . . -1.0(9) ?
    C2 C3 C4 C5 . . . . 179.6(19) ?
    C2 C3 C4 S1 . . . . 1.6(10) ?
    C1 S1 C4 C3 . . . . -1.4(8) ?
    C1 S1 C4 C5 . . . . -179.5(18) ?
    C5' N1 C5 C4 . . . .  -3E1(9)
                                 ?
    C6 N1 C5 C4 . . . . -177.9(15) ?
    C3 C4 C5 N1 . . . . -179.7(16) ?
    S1 C4 C5 N1 . . . . -2(3) ?
    C9 N2 C10 C11 . . . . -176.7(13) ?
    N2 C10 C11 N3 . . . . -3(3) ?
    N2 C10 C11 C12 . . . . 175.7(13) ?
    N3 C11 C12 C13 . . . . -1.3(17) ?
    C10 C11 C12 C13 . . . . 179.8(16) ?
    C11 C12 C13 C14 . . . . 1.2(11) ?
    C12 C13 C14 N3 . . . . -0.7(5) ?
    C13 C14 N3 C11 . . . . -0.1(11) ?
    C13 C14 N3 C15 . . . . -179.4(3) ?
    C12 C11 N3 C14 . . . . 0.8(16) ?
    C10 C11 N3 C14 . . . . 179.7(17) ?
    C12 C11 N3 C15 . . . . -179.8(7) ?
    C10 C11 N3 C15 . . . . -1(3) ?
    C4' S1' C1' C2' . . . . -1(4) ?
    S1' C1' C2' C3' . . . . 4(3) ?
    C1' C2' C3' C4' . . . . -7(6) ?
    C2' C3' C4' C10' . . . . -173(9) ?
    C2' C3' C4' S1' . . . . 6(8) ?
    C1' S1' C4' C3' . . . . -3(7) ?
    C1' S1' C4' C10' . . . . 176(8) ?
    C5 N1 C5' C11' . . . .  15E1(10)
                                    ?
    C6 N1 C5' C11' . . . . -178(10) ?
    C9 N2 C10' C4' . . . . 178(6) ?
    C3' C4' C10' N2 . . . . -167(8) ?
    S1' C4' C10' N2 . . . . 15(11) ?
    N1 C5' C11' N3' . . . . 5(19) ?
    N1 C5' C11' C12' . . . . 173(10) ?
    N3' C11' C12' C13' . . . . -9(5) ?
    C5' C11' C12' C13' . . . . -177(10) ?
    C11' C12' C13' C14' . . . . 6(4) ?
    C12' C13' C14' N3' . . . . -2(4) ?
    C12' C11' N3' C14' . . . . 8(5) ?
    C5' C11' N3' C14' . . . . 178(8) ?
    C12' C11' N3' C15' . . . . -170(2) ?
    C5' C11' N3' C15' . . . . 1(10) ?
    C13' C14' N3' C11' . . . . -4(4) ?
    C13' C14' N3' C15' . . . . 174(2) ?
data_New_Global_Publ_Block
_journal_date_recd_electronic     2008-03-05
_journal_date_accepted     2008-03-25
_journal_name_full     'Acta Crystallographica, Section E'
_journal_year     2008
_journal_volume     64
_journal_issue      5
_journal_page_first     o782
_journal_page_last     o782
_journal_paper_category     QO
_journal_coeditor_code     FL2192
_publ_contact_author_name     'W. Skene'
_publ_contact_author_address
;
2900, \'Edouard-Montpetit, Montr\'eal, Qc, Canada
;
_publ_contact_author_email     w.skene@umontreal.ca
_publ_contact_author_fax     ?
_publ_contact_author_phone     ?
_publ_section_title
;\
Diethyl 2-[(1-methyl-1<i>H</i>-pyrrol-2-yl)methyleneamino]-5-\
(2-thienylmethyleneamino)thiophene-3,4-dicarboxylate
;
_publ_section_title_footnote     .
loop_
    _publ_author_name
    _publ_author_footnote
    _publ_author_address
    'Dufresne, St\'ephane' .
;
Department of Chemistry, University of Montreal, CP 6128, succ. Centre-ville,
Montr\'eal, Qu\'ebec, Canada H3C 3J7
;
    'Skene, W. G.' .
;
Department of Chemistry, University of Montreal, CP 6128, succ. Centre-ville,
Montr\'eal, Qu\'ebec, Canada H3C 3J7
;
_publ_section_synopsis     .
