# Supplementary material for: Diethyl 2-[(1-methyl-1H-pyrrol-2-yl)methyl­ene­amino]-5-(2-thienylmethyl­ene­amino)thio­phene-3,4-dicarboxyl­ate
Source: Acta Crystallogr Sect E Struct Rep Online. 2008 Apr 2;64(Pt 5):o782. doi: 10.1107/S160053680800799X (PMC2961309; doi:10.1107/S160053680800799X)
Supplement: Supplementary file 2 [file e-64-0o782-Isup2.hkl]

# 
# h,k,l, Fc-squared, Fo-squared, sigma(Fo-squared) and status flag 
# 
data_I
_shelx_title ' sken35 in C2/c' 
_shelx_refln_list_code          4 
_shelx_F_calc_maximum      586.35 
_exptl_crystal_F_000      1856.00 
_reflns_d_resolution_high  0.8109 
 
loop_ 
 _symmetry_equiv_pos_as_xyz 
 'x, y, z' 
 '-x, y, -z+1/2' 
 'x+1/2, y+1/2, z' 
 '-x+1/2, y+1/2, -z+1/2' 
 '-x, -y, -z' 
 'x, -y, z-1/2' 
 '-x+1/2, -y+1/2, -z' 
 'x+1/2, -y+1/2, z-1/2' 
 
_cell_length_a    30.7355 
_cell_length_b     6.9617 
_cell_length_c    19.5163 
_cell_angle_alpha  90.000 
_cell_angle_beta   92.732 
_cell_angle_gamma  90.000 
 
_shelx_F_squared_multiplier     1.000 
 
loop_ 
 _refln_index_h 
 _refln_index_k 
 _refln_index_l 
 _refln_F_squared_calc 
 _refln_F_squared_meas 
 _refln_F_squared_sigma 
 _refln_observed_status 
   2   0   0    26833.19    22085.18    338.37 o 
   4   0   0     9243.09     9051.32     66.38 o 
   6   0   0    55545.19    51676.46    242.84 o 
   8   0   0      784.03      699.16     27.06 o 
  10   0   0      381.57      290.56     13.05 o 
  12   0   0    35548.53    34903.92    370.68 o 
  14   0   0     6080.03     6387.26     70.62 o 
  16   0   0       35.45       65.09     16.54 o 
  18   0   0     1798.31     1758.48    124.91 o 
  20   0   0      100.06      186.49     39.63 o 
  22   0   0      176.94      145.46     44.16 o 
  24   0   0    12302.74    11904.29    257.93 o 
  26   0   0     1449.78     1265.53    105.63 o 
  28   0   0     3455.23     3384.72    152.00 o 
  30   0   0     1620.78     1649.67    113.59 o 
  32   0   0      346.39      277.36     60.46 o 
  34   0   0     4776.04     5282.75    195.51 o 
  36   0   0       83.38       58.59     43.17 o 
   1   1   0    28114.34    27386.65    306.95 o 
   3   1   0     9587.61     8938.44    139.31 o 
   5   1   0    10531.51    10425.75    104.49 o 
   7   1   0     1841.52     1797.69     20.94 o 
   9   1   0     5922.93     5462.60     44.82 o 
  11   1   0     2549.51     2431.55     30.41 o 
  13   1   0      226.22      282.36     13.66 o 
  15   1   0    31067.78    34815.04    139.11 o 
  17   1   0        1.77       14.03     11.15 o 
  19   1   0     2352.56     2655.78     56.53 o 
  21   1   0     1304.44     1288.43     57.86 o 
  23   1   0    16277.84    17376.28    270.13 o 
  25   1   0      222.48      170.03     39.46 o 
  27   1   0     1184.45     1055.77     69.90 o 
  29   1   0      121.46       86.08     37.85 o 
  31   1   0      416.47      421.86     52.88 o 
  33   1   0       26.97       33.62     30.89 o 
  35   1   0     1467.87     1404.11     56.75 o 
  37   1   0       99.79       97.45     39.78 o 
   0   2   0   343806.16   202922.20   1671.89 o 
   2   2   0   212767.41   155086.81    905.35 o 
   4   2   0     5182.80     5124.03     67.12 o 
   6   2   0      104.32      136.58      9.29 o 
   8   2   0     2205.32     2011.15     26.07 o 
  10   2   0        1.00       14.58      7.82 o 
  12   2   0     3798.95     3680.46     55.64 o 
  14   2   0      965.04     1111.39     29.97 o 
  16   2   0       88.11      101.34     14.67 o 
  18   2   0       46.41       48.72     14.38 o 
  20   2   0     1682.08     1686.08     60.34 o 
  22   2   0       41.98       62.12     23.81 o 
  24   2   0     7855.96     6995.85    136.77 o 
  26   2   0     3083.71     2810.35    131.08 o 
  28   2   0      796.60      775.49     56.25 o 
  30   2   0     1497.34     1472.07     62.55 o 
  32   2   0     1784.54     1939.39     71.89 o 
  34   2   0      625.12      665.60     42.63 o 
  36   2   0      370.84      430.49     37.04 o 
   1   3   0     7683.16     7182.84     58.24 o 
   3   3   0    31772.96    32165.52    316.06 o 
   5   3   0     8217.82     8680.48    102.37 o 
   7   3   0       12.85       44.52      9.39 o 
   9   3   0      623.71      487.34     20.05 o 
  11   3   0     1986.19     1960.67     39.00 o 
  13   3   0    10299.73    11412.77    112.41 o 
  15   3   0     1124.65     1114.82     37.59 o 
  17   3   0     2222.38     2175.47     50.07 o 
  19   3   0      529.98      561.96     32.16 o 
  21   3   0    14252.80    13990.13    154.19 o 
  23   3   0     3042.12     2818.02     72.34 o 
  25   3   0      149.55      147.29     34.19 o 
  27   3   0      109.95      128.24     33.63 o 
  29   3   0        3.61       25.20     27.33 o 
  31   3   0       51.33       78.58     27.39 o 
  33   3   0      491.92      511.84     37.63 o 
  35   3   0        0.65       10.35     22.35 o 
   0   4   0     4465.20     4660.94     78.91 o 
   2   4   0    86258.59    90582.55    664.68 o 
   4   4   0    15509.57    16500.13    227.95 o 
   6   4   0     1246.65     1198.89     41.01 o 
   8   4   0       18.99       41.10     16.08 o 
  10   4   0      662.71      617.51     34.16 o 
  12   4   0      292.73      221.50     25.05 o 
  14   4   0     2493.58     2495.33     63.50 o 
  16   4   0      339.94      336.15     24.18 o 
  18   4   0     2868.92     2534.25     62.08 o 
  20   4   0      498.56      478.94     37.80 o 
  22   4   0     5353.27     5109.46     87.25 o 
  24   4   0        7.49        4.57     25.99 o 
  26   4   0     3501.19     3545.26     75.71 o 
  28   4   0      638.58      630.15     37.36 o 
  30   4   0      556.29      598.15     41.12 o 
  32   4   0     1343.60     1513.28     49.38 o 
   1   5   0     2878.45     2879.34     98.58 o 
   3   5   0     6047.96     6775.39    107.11 o 
   5   5   0      693.10      769.64     43.01 o 
   7   5   0      566.94      562.25     41.11 o 
   9   5   0     1549.19     1434.07     47.22 o 
  11   5   0     1127.76      997.60     38.04 o 
  13   5   0     1069.60     1051.18     51.95 o 
  15   5   0      151.33      175.15     31.60 o 
  17   5   0     2521.93     2390.43     64.76 o 
  19   5   0      576.20      597.88     39.16 o 
  21   5   0     6896.07     6962.99    102.00 o 
  23   5   0       21.72       13.48     21.68 o 
  25   5   0      433.99      588.61     35.47 o 
  27   5   0      317.63      276.17     26.26 o 
  29   5   0        5.65       -6.36     19.95 o 
   0   6   0     6328.87     5404.48    145.88 o 
   2   6   0     8021.18     7270.81    114.11 o 
   4   6   0     9383.03     8624.00    144.18 o 
   6   6   0       81.79      124.55     31.19 o 
   8   6   0      345.57      276.75     34.31 o 
  10   6   0      439.74      415.71     36.98 o 
  12   6   0       74.94       90.73     28.17 o 
  14   6   0       44.74       46.00     26.70 o 
  16   6   0      988.20     1002.64     48.86 o 
  18   6   0      536.07      561.54     38.89 o 
  20   6   0       48.91       56.85     23.74 o 
  22   6   0      552.39      542.60     38.59 o 
  24   6   0      505.59      476.83     33.18 o 
  26   6   0      509.72      507.65     32.43 o 
   1   7   0     1209.89     1160.12     57.98 o 
   3   7   0      404.70      325.39     42.37 o 
   5   7   0     1371.99     1261.00     55.50 o 
   7   7   0      749.16      738.37     47.83 o 
   9   7   0      242.83      193.48     31.80 o 
  11   7   0      539.03      623.42     43.48 o 
  13   7   0       12.19        4.73     21.60 o 
  15   7   0     1223.78     1187.77     49.06 o 
  17   7   0      132.54      112.23     23.45 o 
  19   7   0      769.26      806.72     37.19 o 
  21   7   0       10.00       26.49     17.76 o 
   0   8   0     3913.57     3421.55    172.69 o 
   2   8   0      684.14      631.62     50.27 o 
   4   8   0     1607.89     1535.84     68.74 o 
   6   8   0      958.11      862.75     53.67 o 
   8   8   0      535.42      443.79     44.80 o 
  10   8   0       25.15       26.67     26.03 o 
  12   8   0       16.09        2.34     29.31 o 
 -37   1   1      211.01      194.23     45.18 o 
 -35   1   1      182.47      196.46     32.26 o 
 -33   1   1      322.04      313.94     39.75 o 
 -31   1   1      221.37      199.25     38.98 o 
 -29   1   1      185.43      192.77     40.62 o 
 -27   1   1     1141.22     1085.42     72.81 o 
 -25   1   1      661.05      726.15     68.48 o 
 -23   1   1      760.86      820.18     61.10 o 
 -21   1   1     3888.35     4040.03     95.78 o 
 -19   1   1      857.66      902.24     31.16 o 
 -17   1   1       12.95       43.57     12.96 o 
 -15   1   1     1198.92     1239.63     26.01 o 
 -13   1   1      359.04      416.98     15.92 o 
 -11   1   1       28.37       14.00      5.93 o 
  -9   1   1     3296.67     3591.73     36.84 o 
  -7   1   1     8009.89     7626.31     92.02 o 
  -5   1   1     1724.83     1589.86     21.40 o 
  -3   1   1      247.02      229.74      8.12 o 
  -1   1   1       76.34       74.68      4.38 o 
   1   1   1      371.17      367.45      8.45 o 
   3   1   1    21199.03    19653.10    178.67 o 
   5   1   1    19656.02    18399.40    133.45 o 
   7   1   1     7743.40     7671.10     90.02 o 
   9   1   1     6721.87     7019.47     90.28 o 
  11   1   1     5381.08     5567.94     50.03 o 
  13   1   1        6.78       17.74      8.60 o 
  15   1   1     8775.33     9757.67     80.82 o 
  17   1   1    13662.33    14541.07    206.82 o 
  19   1   1     1657.45     1858.29     56.24 o 
  21   1   1      405.19      444.70     36.90 o 
  23   1   1     1950.64     1856.75     72.18 o 
  25   1   1     1650.39     1518.69     70.13 o 
  27   1   1        3.45        7.71     31.44 o 
  29   1   1       74.33       52.59     32.37 o 
  31   1   1       92.90       99.30     30.93 o 
  33   1   1      193.28      146.26     32.40 o 
  35   1   1       51.79       23.03     30.30 o 
 -36   2   1      115.60      130.56     24.01 o 
 -34   2   1      683.39      661.99     44.28 o 
 -32   2   1      836.69      837.69     54.05 o 
 -30   2   1     1037.95     1052.40     66.56 o 
 -28   2   1     2262.60     2241.97    103.79 o 
 -26   2   1      875.52      800.96     55.96 o 
 -24   2   1     1040.99     1036.52     68.31 o 
 -22   2   1    13884.22    14016.21    172.44 o 
 -20   2   1     2369.78     2415.07     55.85 o 
 -18   2   1     2024.47     2151.87     41.53 o 
 -16   2   1      740.44      858.02     26.96 o 
 -14   2   1     1091.25     1156.76     28.66 o 
 -12   2   1       45.33       45.68     10.21 o 
 -10   2   1     8349.97     8100.41     57.09 o 
  -8   2   1      467.08      512.03     15.46 o 
  -6   2   1     3648.13     3430.37     36.21 o 
  -4   2   1    20403.33    19639.32    201.89 o 
  -2   2   1    52326.62    50196.27    589.86 o 
   0   2   1    77382.87    72643.75    387.88 o 
   2   2   1   176358.61   134800.84    942.94 o 
   4   2   1     5895.73     5731.88     70.97 o 
   6   2   1     2347.89     2619.55     35.29 o 
   8   2   1     1967.43     1688.63     23.45 o 
  10   2   1     5928.21     5800.50     60.19 o 
  12   2   1     3297.44     3170.16     54.38 o 
  14   2   1     4979.76     4934.39     73.64 o 
  16   2   1      853.88      913.42     28.39 o 
  18   2   1      859.69      947.94     30.61 o 
  20   2   1      233.86      278.77     24.28 o 
  22   2   1      305.04      298.03     28.74 o 
  24   2   1     1253.71     1158.07     67.16 o 
  26   2   1      134.51      180.00     40.74 o 
  28   2   1      967.54     1015.44     60.54 o 
  30   2   1       95.21      120.45     31.00 o 
  32   2   1      457.26      486.64     45.06 o 
  34   2   1        0.66       13.44     23.21 o 
  36   2   1      431.51      421.96     44.97 o 
 -35   3   1       42.32       63.14     24.85 o 
 -33   3   1      607.98      612.23     40.81 o 
 -31   3   1       15.34       18.55     30.00 o 
 -29   3   1     1254.61     1258.60     60.34 o 
 -27   3   1      622.69      644.49     43.24 o 
 -25   3   1     4986.18     5048.14     93.32 o 
 -23   3   1       40.49       48.67     30.39 o 
 -21   3   1     5597.22     5463.59     85.17 o 
 -19   3   1     2461.85     2473.34     58.29 o 
 -17   3   1     1148.38     1113.74     36.05 o 
 -15   3   1     1176.69     1258.64     34.71 o 
 -13   3   1       24.20       15.09     12.03 o 
 -11   3   1     2981.05     3153.19     46.91 o 
  -9   3   1     2549.63     2313.40     41.79 o 
  -7   3   1    13374.42    12833.98    180.06 o 
  -5   3   1     5379.90     5771.27    109.58 o 
  -3   3   1      991.76      994.97     22.57 o 
  -1   3   1     1781.06     2055.58     26.96 o 
   1   3   1        3.24       13.67      7.52 o 
   3   3   1       38.35       39.88      8.78 o 
   5   3   1      356.21      505.63     18.66 o 
   7   3   1     1292.94     1348.97     35.20 o 
   9   3   1     6178.13     6989.13    125.15 o 
  11   3   1     2356.88     2442.35     42.95 o 
  13   3   1       85.88      107.20     17.68 o 
  15   3   1     1908.66     2164.15     49.66 o 
  17   3   1     3199.62     3422.16     61.85 o 
  19   3   1      249.97      279.07     26.89 o 
  21   3   1     1275.54     1128.25     41.87 o 
  23   3   1      188.56      170.77     33.47 o 
  25   3   1     2535.85     2375.50     80.42 o 
  27   3   1      464.95      491.96     43.18 o 
  29   3   1       22.11       19.33     28.11 o 
  31   3   1      222.70      240.76     32.08 o 
  33   3   1      890.10      929.32     45.84 o 
  35   3   1        9.32       20.04     22.23 o 
 -32   4   1       41.38       40.53     23.08 o 
 -30   4   1      208.14      192.92     26.58 o 
 -28   4   1      155.51      126.60     25.35 o 
 -26   4   1       33.01       43.38     26.15 o 
 -24   4   1      624.72      617.19     42.38 o 
 -22   4   1     1676.63     1566.05     60.08 o 
 -20   4   1      182.78      170.31     30.67 o 
 -18   4   1      246.27      203.01     29.93 o 
 -16   4   1        1.27        2.42     16.51 o 
 -14   4   1      764.74      822.67     40.92 o 
 -12   4   1      147.47      213.59     25.26 o 
 -10   4   1     1606.33     1576.05     48.45 o 
  -8   4   1      365.59      397.67     27.73 o 
  -6   4   1      111.27      107.15     14.98 o 
  -4   4   1     1694.99     1628.18     41.02 o 
  -2   4   1    16502.72    16802.71    106.85 o 
   0   4   1     3901.35     4187.85     55.81 o 
   2   4   1     6129.95     6736.43    169.70 o 
   4   4   1     9660.52     9599.85    140.37 o 
   6   4   1     6991.23     7176.80    123.09 o 
   8   4   1       20.93       33.54     14.45 o 
  10   4   1     2600.72     2727.01     60.22 o 
  12   4   1     1966.51     1986.06     55.93 o 
  14   4   1      332.17      366.52     31.57 o 
  16   4   1     1102.96     1012.23     35.84 o 
  18   4   1      575.11      534.97     37.84 o 
  20   4   1      114.24       92.37     26.40 o 
  22   4   1     2393.77     2309.17     62.22 o 
  24   4   1        7.75       16.65     26.86 o 
  26   4   1      275.21      307.16     33.45 o 
  28   4   1      596.15      607.58     36.84 o 
  30   4   1      149.33      113.69     31.57 o 
  32   4   1      179.01      193.77     26.43 o 
 -29   5   1     1535.12     1466.82     82.76 o 
 -27   5   1      154.51      180.86     23.93 o 
 -25   5   1      109.39      112.81     24.62 o 
 -23   5   1      109.75      116.92     25.27 o 
 -21   5   1        0.22       14.07     22.34 o 
 -19   5   1     4262.11     4145.66     78.52 o 
 -17   5   1       34.79       22.60     24.86 o 
 -15   5   1        8.88       26.91     26.29 o 
 -13   5   1      515.78      577.53     42.21 o 
 -11   5   1      643.08      634.84     30.89 o 
  -9   5   1       65.90       74.53     21.68 o 
  -7   5   1     2027.66     2005.08     90.76 o 
  -5   5   1     1795.69     1715.53     59.10 o 
  -3   5   1        5.86       12.57     22.71 o 
  -1   5   1     3792.43     3783.64     74.79 o 
   1   5   1     1999.97     1985.24     63.19 o 
   3   5   1       64.68      102.20     22.48 o 
   5   5   1     1115.61     1201.97     47.62 o 
   7   5   1      398.34      421.58     37.13 o 
   9   5   1       20.34        8.29     19.32 o 
  11   5   1      278.77      253.47     23.72 o 
  13   5   1       49.30       26.95     23.98 o 
  15   5   1      879.96      865.10     45.18 o 
  17   5   1      266.41      208.82     30.90 o 
  19   5   1     1081.16     1051.61     49.18 o 
  21   5   1      228.74      228.90     28.88 o 
  23   5   1      574.37      564.00     34.45 o 
  25   5   1      291.27      307.80     29.12 o 
  27   5   1      101.20       77.58     23.08 o 
  29   5   1      512.05      483.54     42.27 o 
 -26   6   1      193.61      198.24     23.47 o 
 -24   6   1      471.51      417.98     29.04 o 
 -22   6   1       28.92       33.03     21.26 o 
 -20   6   1     1363.74     1329.70     50.63 o 
 -18   6   1      489.16      513.46     39.12 o 
 -16   6   1      127.37      111.95     27.78 o 
 -14   6   1      173.00      145.95     29.46 o 
 -12   6   1        2.26        5.73     24.00 o 
 -10   6   1      935.67      924.00     48.86 o 
  -8   6   1      487.08      398.35     39.36 o 
  -6   6   1     2301.80     2066.78     67.20 o 
  -4   6   1    13819.98    12330.03    192.45 o 
  -2   6   1     4242.29     3599.71     95.02 o 
   0   6   1     1894.93     1542.84     63.18 o 
   2   6   1      325.23      296.26     36.32 o 
   4   6   1      784.02      722.45     45.16 o 
   6   6   1        9.15       22.86     26.08 o 
   8   6   1      549.04      545.58     45.65 o 
  10   6   1       54.69       33.84     26.42 o 
  12   6   1        6.01       24.63     25.36 o 
  14   6   1      519.76      527.69     41.29 o 
  16   6   1       68.38       77.13     26.03 o 
  18   6   1        0.91        5.46     24.74 o 
  20   6   1     1478.57     1490.97     49.63 o 
  22   6   1       12.14        3.67     21.86 o 
  24   6   1      220.65      257.02     25.64 o 
  26   6   1     1118.62     1077.71     63.81 o 
 -21   7   1       72.65       75.60     19.11 o 
 -19   7   1     2716.47     2708.70     56.15 o 
 -17   7   1       14.00       18.49     19.25 o 
 -15   7   1       11.78        2.78     21.48 o 
 -13   7   1       15.54       19.09     22.45 o 
 -11   7   1       38.17       55.72     25.56 o 
  -9   7   1       60.54       74.21     28.36 o 
  -7   7   1      634.95      650.58     46.60 o 
  -5   7   1      887.56      759.79     46.11 o 
  -3   7   1       29.40       16.42     31.41 o 
  -1   7   1      526.71      604.64     45.96 o 
   1   7   1       89.51       86.09     34.82 o 
   3   7   1      449.03      402.48     38.85 o 
   5   7   1      133.20      130.17     30.27 o 
   7   7   1      209.97      229.42     35.39 o 
   9   7   1       64.75       47.27     27.66 o 
  11   7   1      231.60      206.06     31.33 o 
  13   7   1        1.87       21.82     23.71 o 
  15   7   1      792.36      860.41     45.67 o 
  17   7   1       34.76       53.30     22.73 o 
  19   7   1      879.73      906.17     37.97 o 
  21   7   1        9.83        5.80     17.30 o 
 -12   8   1       14.02       27.40     29.52 o 
 -10   8   1        3.38        0.11     27.29 o 
  -8   8   1       34.16       17.34     24.99 o 
  -6   8   1     1095.25     1071.61     63.74 o 
  -4   8   1     2151.21     2265.33    102.92 o 
  -2   8   1       90.71       74.06     41.51 o 
   0   8   1       85.87       90.97     36.94 o 
   2   8   1        0.03       39.14     36.84 o 
   4   8   1       34.68       54.29     30.78 o 
   6   8   1      217.98      174.93     36.04 o 
   8   8   1       26.96       24.69     24.00 o 
  10   8   1       29.70       54.47     23.84 o 
  12   8   1        6.80       -8.04     22.96 o 
 -36   0   2       60.26      119.03     49.03 o 
 -34   0   2     1888.06     2214.43    139.08 o 
 -32   0   2      713.46      696.69     80.02 o 
 -30   0   2      168.57      128.29     55.49 o 
 -28   0   2     5342.59     4609.32    251.32 o 
 -26   0   2     4336.56     3969.40    180.41 o 
 -24   0   2     5479.24     5713.41    327.12 o 
 -22   0   2       16.28        9.51     36.03 o 
 -20   0   2    47467.34    47317.75    354.27 o 
 -18   0   2     7017.66     7459.68    117.90 o 
 -16   0   2      198.30      170.67     17.71 o 
 -14   0   2    21015.00    20827.78    295.83 o 
 -12   0   2    51053.72    53884.71    792.50 o 
 -10   0   2     2137.45     2198.71     50.42 o 
  -8   0   2    15669.86    15515.65    197.18 o 
  -6   0   2     1042.41     1250.71     18.31 o 
  -4   0   2     3752.71     3488.25     80.02 o 
  -2   0   2     2957.56     2567.87     34.84 o 
   0   0   2    18901.15    17231.76    223.00 o 
   2   0   2      781.48      621.61     12.91 o 
   4   0   2    56181.60    52392.55    800.32 o 
   6   0   2     4963.46     4089.41     39.05 o 
   8   0   2     5464.22     4505.98     82.26 o 
  10   0   2     4790.41     4355.84     72.48 o 
  12   0   2     8585.21     8283.23    121.11 o 
  14   0   2    14744.11    13916.23    137.55 o 
  16   0   2    34790.06    39215.60    384.08 o 
  18   0   2     2095.20     2003.51    112.79 o 
  20   0   2        1.59       34.91     32.23 o 
  22   0   2    17734.62    21015.74   1622.97 o 
  24   0   2     1285.51     1446.19     67.67 o 
  26   0   2     2738.89     3058.56    114.94 o 
  28   0   2     3754.88     3393.95    116.51 o 
  30   0   2       27.58       21.91     39.23 o 
  32   0   2      197.01      100.97     41.01 o 
  34   0   2     4850.62     5044.75    353.24 o 
  36   0   2       50.44       84.80     47.80 o 
 -37   1   2      702.18      726.94     49.93 o 
 -35   1   2      671.87      694.03     44.95 o 
 -33   1   2      346.66      332.01     41.43 o 
 -31   1   2     2851.95     2872.62     91.53 o 
 -29   1   2      367.02      403.90     50.04 o 
 -27   1   2      277.48      331.49     47.44 o 
 -25   1   2      276.20      257.76     47.12 o 
 -23   1   2    14157.70    15187.34    188.31 o 
 -21   1   2     1009.07     1113.51     41.56 o 
 -19   1   2     4797.14     5257.26     65.26 o 
 -17   1   2       32.33       20.18     11.16 o 
 -15   1   2     4505.46     5005.86     69.08 o 
 -13   1   2     6860.01     7677.79     83.15 o 
 -11   1   2    48590.07    47278.61    288.71 o 
  -9   1   2     3944.99     4068.88     51.87 o 
  -7   1   2    16959.52    15813.13    141.86 o 
  -5   1   2    61397.65    57337.75    548.13 o 
  -3   1   2     5134.24     5518.26     57.87 o 
  -1   1   2    44459.88    40376.06    435.87 o 
   1   1   2    41952.54    38277.88    272.35 o 
   3   1   2     1097.45     1080.99     14.17 o 
   5   1   2     3829.44     3343.12     42.38 o 
   7   1   2     9330.55     9119.22     45.30 o 
   9   1   2      118.45      120.73      9.80 o 
  11   1   2    27048.88    27999.36    225.50 o 
  13   1   2      152.32      139.63     11.49 o 
  15   1   2       90.26      118.98     11.71 o 
  17   1   2      565.34      540.80     23.59 o 
  19   1   2     9014.51     9220.84    195.55 o 
  21   1   2      438.49      457.01     37.08 o 
  23   1   2     1271.51     1300.55     52.53 o 
  25   1   2        2.33      -16.87     31.88 o 
  27   1   2     2450.51     2262.59     67.96 o 
  29   1   2      380.42      383.16     41.23 o 
  31   1   2     1365.59     1474.50     77.64 o 
  33   1   2      673.43      717.56     46.84 o 
  35   1   2      636.01      612.56     45.06 o 
 -36   2   2      324.71      392.70     31.49 o 
 -34   2   2     1332.85     1406.77     57.13 o 
 -32   2   2     1324.01     1404.30     65.72 o 
 -30   2   2       34.14       13.24     34.50 o 
 -28   2   2      407.41      333.74     50.11 o 
 -26   2   2     2301.97     2016.40     90.32 o 
 -24   2   2       57.02       43.99     36.60 o 
 -22   2   2     2056.59     2146.42     50.56 o 
 -20   2   2     6283.59     6755.53     83.07 o 
 -18   2   2     9557.27    10025.46    124.60 o 
 -16   2   2     5831.31     5591.33     76.40 o 
 -14   2   2     7967.14     7845.22    142.49 o 
 -12   2   2    11951.84    12044.46    109.97 o 
 -10   2   2      869.95     1024.10     22.88 o 
  -8   2   2      172.06      116.10      9.41 o 
  -6   2   2     9525.08     9610.48     75.26 o 
  -4   2   2      517.96      476.65     14.72 o 
  -2   2   2       18.20       47.72      7.21 o 
   0   2   2    19398.10    18792.82    118.28 o 
   2   2   2     1116.33     1140.51     30.42 o 
   4   2   2    20975.67    21632.60    258.72 o 
   6   2   2     7353.81     7228.73     88.86 o 
   8   2   2     1693.38     1752.11     27.47 o 
  10   2   2      470.35      392.12     16.88 o 
  12   2   2     8800.35     9552.55     85.61 o 
  14   2   2    11908.09    11729.72    168.75 o 
  16   2   2     7136.49     7277.44     93.01 o 
  18   2   2     6162.85     6304.51     82.84 o 
  20   2   2     4181.83     4000.95     76.86 o 
  22   2   2      769.27      769.64     38.94 o 
  24   2   2     2932.85     2663.49     87.85 o 
  26   2   2     7834.51     8170.28    146.67 o 
  28   2   2      580.10      602.48     49.92 o 
  30   2   2       36.30       40.45     28.55 o 
  32   2   2      252.01      227.38     30.75 o 
  34   2   2     1465.72     1483.49     51.70 o 
  36   2   2      606.80      606.88     82.95 o 
 -35   3   2      325.80      381.11     35.45 o 
 -33   3   2      182.49      198.06     29.31 o 
 -31   3   2     1177.61     1368.04     81.75 o 
 -29   3   2      706.18      745.14     61.22 o 
 -27   3   2      684.31      718.84     44.37 o 
 -25   3   2     4807.70     4544.67     86.74 o 
 -23   3   2      407.67      371.04     36.72 o 
 -21   3   2      154.43      128.42     26.30 o 
 -19   3   2      869.76      959.95     41.61 o 
 -17   3   2     2097.35     2165.84     56.17 o 
 -15   3   2     2252.41     2469.36     49.14 o 
 -13   3   2     8201.84     8601.01     93.27 o 
 -11   3   2     3404.03     3826.69     52.04 o 
  -9   3   2     1256.70     1151.90     30.07 o 
  -7   3   2    21121.51    21126.21    305.50 o 
  -5   3   2     6044.14     6305.17     69.46 o 
  -3   3   2     1369.25     1522.76     30.79 o 
  -1   3   2     2044.97     2331.62     44.63 o 
   1   3   2    14308.23    15025.49    162.18 o 
   3   3   2     4808.45     5215.28     57.82 o 
   5   3   2      118.17      139.75     12.23 o 
   7   3   2      491.95      600.77     22.40 o 
   9   3   2    13228.30    14121.70    116.93 o 
  11   3   2     1497.24     1553.41     35.81 o 
  13   3   2     6868.12     7285.07     84.20 o 
  15   3   2      179.00      249.18     23.30 o 
  17   3   2      704.19      809.33     37.48 o 
  19   3   2       71.82       68.21     21.42 o 
  21   3   2     4798.93     4326.23     99.49 o 
  23   3   2      490.12      480.06     39.31 o 
  25   3   2      832.97      793.66     51.41 o 
  27   3   2      401.18      469.86     59.81 o 
  29   3   2        7.96       36.59     30.25 o 
  31   3   2      345.90      354.21     38.10 o 
  33   3   2      129.70      132.55     26.37 o 
  35   3   2      121.65       98.37     44.71 o 
 -32   4   2      675.16      684.96     38.67 o 
 -30   4   2      578.54      547.89     31.97 o 
 -28   4   2      344.62      359.45     30.61 o 
 -26   4   2     5079.65     5269.70    101.78 o 
 -24   4   2      172.49      193.44     31.40 o 
 -22   4   2     4424.04     4475.65     88.28 o 
 -20   4   2      745.03      720.79     43.28 o 
 -18   4   2     2256.94     2252.40     63.22 o 
 -16   4   2     6230.62     6355.73     71.14 o 
 -14   4   2     6425.06     6122.89     90.78 o 
 -12   4   2        0.16       13.40     18.58 o 
 -10   4   2      962.39      941.85     40.38 o 
  -8   4   2      476.83      413.31     26.04 o 
  -6   4   2      125.81      134.67     17.87 o 
  -4   4   2      849.62      883.87     28.75 o 
  -2   4   2    31001.51    32260.53    417.03 o 
   0   4   2     2258.28     2489.33     43.88 o 
   2   4   2     4596.09     5320.48     75.60 o 
   4   4   2      364.45      396.45     24.11 o 
   6   4   2     2092.97     2296.04     68.41 o 
   8   4   2      687.59      640.25     30.87 o 
  10   4   2     6400.56     6280.82     95.41 o 
  12   4   2      808.38      908.20     42.47 o 
  14   4   2     2083.08     2148.81     61.53 o 
  16   4   2     4453.89     3908.12     59.31 o 
  18   4   2     4338.10     4004.32     77.68 o 
  20   4   2     1977.79     1812.39     56.37 o 
  22   4   2        1.82       13.73     25.33 o 
  24   4   2     4037.75     4034.49     97.66 o 
  26   4   2     2112.02     2073.25     64.65 o 
  28   4   2      722.23      795.69     46.21 o 
  30   4   2       50.34       47.72     29.54 o 
  32   4   2      441.09      503.51     34.20 o 
 -29   5   2      282.85      246.57     21.92 o 
 -27   5   2      134.30      129.36     23.60 o 
 -25   5   2     1011.80      971.88     41.42 o 
 -23   5   2        1.17       -4.04     21.81 o 
 -21   5   2     1005.07     1047.08     45.52 o 
 -19   5   2       84.25       61.58     25.50 o 
 -17   5   2     1973.76     1869.49     60.66 o 
 -15   5   2        1.20        9.46     25.26 o 
 -13   5   2     5168.16     5037.39    104.02 o 
 -11   5   2      140.41      143.44     22.63 o 
  -9   5   2     2892.11     3016.70     62.33 o 
  -7   5   2     2093.32     2127.38     66.57 o 
  -5   5   2      370.31      357.72     33.90 o 
  -3   5   2      518.32      491.97     39.40 o 
  -1   5   2     5121.13     5439.41    136.67 o 
   1   5   2      798.85      974.26     48.97 o 
   3   5   2      686.69      681.92     38.75 o 
   5   5   2      722.52      604.87     36.56 o 
   7   5   2      404.21      459.38     39.17 o 
   9   5   2     2571.33     2495.12     69.55 o 
  11   5   2        4.81       20.68     22.33 o 
  13   5   2     4569.30     4531.69     94.03 o 
  15   5   2      325.51      325.85     34.60 o 
  17   5   2     1861.43     1745.11     61.05 o 
  19   5   2       35.67        2.37     25.02 o 
  21   5   2      944.43      938.91     48.51 o 
  23   5   2      809.06      772.07     42.98 o 
  25   5   2       37.34       42.37     21.84 o 
  27   5   2      173.51      199.31     25.70 o 
  29   5   2      113.66      122.50     23.74 o 
 -26   6   2      144.19      126.77     21.57 o 
 -24   6   2        2.20       21.49     20.48 o 
 -22   6   2      767.63      810.60     38.74 o 
 -20   6   2      441.47      438.79     34.99 o 
 -18   6   2     1459.98     1473.46     57.28 o 
 -16   6   2     2193.64     2242.79     69.33 o 
 -14   6   2     1928.15     1919.88     64.80 o 
 -12   6   2        1.93       10.66     24.46 o 
 -10   6   2      107.56      148.26     30.68 o 
  -8   6   2        2.25        9.55     29.59 o 
  -6   6   2      464.90      443.77     43.50 o 
  -4   6   2     4921.32     4458.44    113.84 o 
  -2   6   2     2688.23     2489.32     81.41 o 
   0   6   2     1107.29     1018.30     53.91 o 
   2   6   2     1032.62      983.95     52.17 o 
   4   6   2       48.40       29.79     28.02 o 
   6   6   2      495.75      414.98     45.02 o 
   8   6   2     1413.85     1341.32     62.47 o 
  10   6   2      693.88      712.83     48.14 o 
  12   6   2       73.82       91.66     29.69 o 
  14   6   2      510.04      516.29     40.64 o 
  16   6   2     1527.03     1350.58     55.87 o 
  18   6   2     1644.47     1739.47     64.81 o 
  20   6   2      307.12      429.25     36.37 o 
  22   6   2       52.93       64.23     22.71 o 
  24   6   2     1383.16     1412.11     42.61 o 
  26   6   2      374.25      355.28     32.97 o 
 -21   7   2        1.21       -3.90     21.92 o 
 -19   7   2       10.56       22.73     18.67 o 
 -17   7   2        7.71       19.31     20.33 o 
 -15   7   2      599.00      545.28     34.95 o 
 -13   7   2      283.79      272.74     30.53 o 
 -11   7   2      603.29      655.13     46.88 o 
  -9   7   2      238.76      259.66     35.56 o 
  -7   7   2      154.32      158.54     32.88 o 
  -5   7   2      804.60      824.40     61.11 o 
  -3   7   2      408.42      347.15     44.15 o 
  -1   7   2       14.93       19.87     28.04 o 
   1   7   2      457.66      478.26     47.50 o 
   3   7   2      367.77      320.31     38.83 o 
   5   7   2       37.01       51.16     29.03 o 
   7   7   2      815.45      846.01     55.39 o 
   9   7   2       45.12       72.40     27.35 o 
  11   7   2      678.18      700.31     46.11 o 
  13   7   2        6.38       24.05     21.47 o 
  15   7   2      241.96      239.85     29.54 o 
  17   7   2        5.74       34.94     22.70 o 
  19   7   2      896.63      804.67     36.12 o 
  21   7   2        0.44        4.19     16.62 o 
 -12   8   2       23.03       56.31     30.19 o 
 -10   8   2      276.31      244.89     36.11 o 
  -8   8   2      263.86      220.11     34.23 o 
  -6   8   2      159.73      169.30     35.52 o 
  -4   8   2     3184.80     3093.93    108.65 o 
  -2   8   2      118.13      202.45     50.08 o 
   0   8   2        8.82        7.95     37.92 o 
   2   8   2      408.67      330.29     57.68 o 
   4   8   2       63.34       69.04     32.76 o 
   6   8   2       47.87       56.51     22.90 o 
   8   8   2      550.35      549.94     43.69 o 
  10   8   2       19.27       14.35     23.28 o 
  12   8   2      142.42      139.78     28.37 o 
 -37   1   3       44.00       10.81     31.61 o 
 -35   1   3      241.36      220.12     37.03 o 
 -33   1   3      689.14      688.06     52.06 o 
 -31   1   3        3.17       16.82     29.83 o 
 -29   1   3      254.76      269.27     45.77 o 
 -27   1   3       86.73       91.07     41.78 o 
 -25   1   3      643.42      618.12     59.38 o 
 -23   1   3      453.66      463.75     34.98 o 
 -21   1   3     6395.92     6462.38     92.20 o 
 -19   1   3     1027.12      936.81     36.23 o 
 -17   1   3      144.96      167.47     15.45 o 
 -15   1   3     1337.68     1279.19     28.08 o 
 -13   1   3       27.64       41.45      9.11 o 
 -11   1   3     1422.79     1199.07     20.89 o 
  -9   1   3     5766.23     5117.27     52.33 o 
  -7   1   3      245.99      282.64     10.12 o 
  -5   1   3    14628.61    13590.96     91.87 o 
  -3   1   3    39000.93    36236.94    404.53 o 
  -1   1   3     6208.02     5796.20     66.05 o 
   1   1   3      215.86      210.09      8.21 o 
   3   1   3      799.47      791.92     12.26 o 
   5   1   3     5104.34     5034.33     57.76 o 
   7   1   3       15.08       43.44      7.70 o 
   9   1   3     1088.77     1049.11     19.53 o 
  11   1   3       21.22       28.91      9.14 o 
  13   1   3     2066.95     2258.95     34.43 o 
  15   1   3      317.18      325.44     16.79 o 
  17   1   3      525.72      510.72     22.91 o 
  19   1   3      249.39      239.52     23.97 o 
  21   1   3       71.25      104.49     26.74 o 
  23   1   3      170.01      172.93     28.48 o 
  25   1   3      638.73      559.65     43.97 o 
  27   1   3      118.10      131.13     29.34 o 
  29   1   3       65.72       72.66     28.03 o 
  31   1   3       91.72       84.06     27.12 o 
  33   1   3      269.51      263.25     40.61 o 
  35   1   3       68.64       93.67     30.15 o 
 -36   2   3      166.16      113.51     27.05 o 
 -34   2   3      756.18      762.36     45.43 o 
 -32   2   3      837.67      981.31     58.51 o 
 -30   2   3      686.70      725.97     56.62 o 
 -28   2   3        1.38       23.30     32.44 o 
 -26   2   3     1328.27     1254.56     72.12 o 
 -24   2   3     1084.82     1104.33     67.98 o 
 -22   2   3     2019.56     1951.33     46.00 o 
 -20   2   3        2.61        5.93     17.28 o 
 -18   2   3        7.47       30.60     14.85 o 
 -16   2   3      700.31      670.25     24.89 o 
 -14   2   3     1528.74     1788.45     31.44 o 
 -12   2   3     1535.42     1612.66     28.41 o 
 -10   2   3      889.25      970.88     21.71 o 
  -8   2   3      650.33      583.88     17.72 o 
  -6   2   3     8454.19     7803.44     83.60 o 
  -4   2   3     1205.25     1257.11     18.24 o 
  -2   2   3     2330.08     2161.69     39.16 o 
   0   2   3    49575.97    47600.80    327.37 o 
   2   2   3    20299.21    20227.39    248.78 o 
   4   2   3      459.29      498.55     15.10 o 
   6   2   3        7.04       35.71      7.31 o 
   8   2   3        3.07       80.39      9.26 o 
  10   2   3       79.16       95.94     11.98 o 
  12   2   3     4623.10     4692.14     50.23 o 
  14   2   3      275.42      301.90     18.82 o 
  16   2   3     1466.82     1567.78     38.58 o 
  18   2   3     3442.70     3645.78     55.80 o 
  20   2   3      439.40      480.47     38.30 o 
  22   2   3      828.47      864.71     40.89 o 
  24   2   3      798.73      684.01     53.13 o 
  26   2   3       40.58       16.60     36.07 o 
  28   2   3       93.94      116.85     33.93 o 
  30   2   3      159.64      183.65     33.35 o 
  32   2   3      703.49      784.08     52.99 o 
  34   2   3       46.27       53.56     24.82 o 
  36   2   3     1329.69     1243.67     94.98 o 
 -35   3   3       62.94       56.25     21.93 o 
 -33   3   3     1432.55     1592.98     55.58 o 
 -31   3   3       43.92       63.01     28.38 o 
 -29   3   3      425.57      470.86     46.88 o 
 -27   3   3      112.58       57.09     30.69 o 
 -25   3   3       47.65       69.98     32.30 o 
 -23   3   3      557.63      567.46     41.38 o 
 -21   3   3     4916.32     4919.74     79.83 o 
 -19   3   3       48.22       44.39     21.90 o 
 -17   3   3       22.15       25.86     16.27 o 
 -15   3   3     1093.71     1214.25     37.15 o 
 -13   3   3      145.40      173.21     18.15 o 
 -11   3   3     4342.44     4412.73     79.04 o 
  -9   3   3     1800.77     2071.73     46.62 o 
  -7   3   3     2087.76     1836.90     37.57 o 
  -5   3   3        6.69        9.61      8.13 o 
  -3   3   3     2055.42     2416.40     31.95 o 
  -1   3   3     1715.45     1661.01     32.02 o 
   1   3   3     3237.75     3296.96     60.11 o 
   3   3   3     7343.54     8019.24     87.42 o 
   5   3   3     1284.04     1377.76     29.65 o 
   7   3   3      733.51      759.47     25.16 o 
   9   3   3     1366.91     1369.92     32.76 o 
  11   3   3      481.51      436.64     22.46 o 
  13   3   3     4533.90     5099.48     65.74 o 
  15   3   3     2289.98     2445.94     57.42 o 
  17   3   3     1993.25     2063.83     53.04 o 
  19   3   3      274.63      307.40     23.90 o 
  21   3   3      811.01      619.38     41.93 o 
  23   3   3      618.72      548.34     42.76 o 
  25   3   3      788.99      694.11     49.77 o 
  27   3   3      946.92      862.24     65.62 o 
  29   3   3       26.85       38.32     30.23 o 
  31   3   3      313.73      259.55     48.67 o 
  33   3   3      455.10      438.09     38.17 o 
 -32   4   3        4.28       10.86     20.87 o 
 -30   4   3       93.40       98.79     21.64 o 
 -28   4   3       14.17       22.20     26.19 o 
 -26   4   3      310.16      373.50     33.84 o 
 -24   4   3      193.55      172.92     30.14 o 
 -22   4   3      397.99      337.16     37.36 o 
 -20   4   3      217.08      224.41     32.76 o 
 -18   4   3      229.31      186.08     30.35 o 
 -16   4   3      176.86      200.93     20.89 o 
 -14   4   3     1040.94     1119.12     43.41 o 
 -12   4   3     1734.81     1982.28     58.31 o 
 -10   4   3      614.48      651.78     34.95 o 
  -8   4   3      632.77      695.89     29.93 o 
  -6   4   3      654.77      647.86     28.49 o 
  -4   4   3     2550.01     2875.30     64.46 o 
  -2   4   3    14325.28    14937.43    179.38 o 
   0   4   3     1382.87     1685.72     37.65 o 
   2   4   3     7943.37     8633.97    121.60 o 
   4   4   3        9.35       24.72     12.83 o 
   6   4   3        3.29       11.80     13.19 o 
   8   4   3       19.59       22.03     13.84 o 
  10   4   3     1598.48     1706.22     46.95 o 
  12   4   3     1330.64     1420.54     47.06 o 
  14   4   3        5.23       23.48     22.13 o 
  16   4   3      342.51      313.13     24.50 o 
  18   4   3      350.22      346.03     34.90 o 
  20   4   3      203.39      211.11     30.14 o 
  22   4   3      777.37      856.63     41.28 o 
  24   4   3       62.03       76.08     25.33 o 
  26   4   3        7.21       40.60     31.84 o 
  28   4   3      169.96      176.65     31.12 o 
  30   4   3        0.70       -0.25     27.99 o 
  32   4   3      239.97      247.45     26.15 o 
 -29   5   3      106.88      108.67     19.13 o 
 -27   5   3       29.27       36.06     20.41 o 
 -25   5   3      541.24      540.30     34.47 o 
 -23   5   3      167.85      200.67     27.53 o 
 -21   5   3      410.54      405.03     34.24 o 
 -19   5   3     1386.67     1415.97     55.39 o 
 -17   5   3      139.26      112.14     29.42 o 
 -15   5   3      386.41      364.76     36.28 o 
 -13   5   3      461.55      478.46     40.26 o 
 -11   5   3       12.26       16.48     25.00 o 
  -9   5   3       63.30       72.27     20.49 o 
  -7   5   3       61.39       70.64     25.49 o 
  -5   5   3     2117.41     1980.13     78.26 o 
  -3   5   3     1430.88     1379.15     62.64 o 
  -1   5   3     1805.17     1969.90     63.34 o 
   1   5   3      345.17      359.26     37.25 o 
   3   5   3       89.32       87.66     24.26 o 
   5   5   3     1176.43     1229.34     53.95 o 
   7   5   3       17.36       44.77     20.33 o 
   9   5   3      133.79       92.88     20.35 o 
  11   5   3       79.28       82.20     26.21 o 
  13   5   3       25.71       24.64     24.81 o 
  15   5   3     4404.97     4283.29     85.32 o 
  17   5   3      136.24      152.81     30.47 o 
  19   5   3       12.23       10.21     23.67 o 
  21   5   3      775.95      767.83     44.88 o 
  23   5   3      379.61      400.59     36.20 o 
  25   5   3      778.95      698.37     38.67 o 
  27   5   3       78.23       54.13     22.73 o 
  29   5   3        0.09        8.00     24.83 o 
 -26   6   3      434.15      436.23     33.78 o 
 -24   6   3     3010.19     2986.32     62.02 o 
 -22   6   3      189.16      215.11     27.37 o 
 -20   6   3       20.03       26.16     22.62 o 
 -18   6   3      382.72      392.11     35.91 o 
 -16   6   3      329.52      350.67     37.16 o 
 -14   6   3      642.12      694.96     47.83 o 
 -12   6   3      196.78      180.38     31.96 o 
 -10   6   3       71.06       54.75     28.65 o 
  -8   6   3      376.99      335.11     41.89 o 
  -6   6   3      167.21      122.70     31.88 o 
  -4   6   3     3924.95     3709.37    124.60 o 
  -2   6   3     1400.74     1226.77     71.21 o 
   0   6   3     1943.96     1600.74     72.80 o 
   2   6   3     1115.35      946.05     51.45 o 
   4   6   3     1630.23     1434.25     66.70 o 
   6   6   3       52.41       66.56     29.30 o 
   8   6   3        1.39       -2.81     28.89 o 
  10   6   3      689.38      740.33     46.89 o 
  12   6   3      383.68      351.18     38.00 o 
  14   6   3     1329.68     1311.29     56.80 o 
  16   6   3     1573.41     1538.53     58.17 o 
  18   6   3       95.82      117.37     25.43 o 
  20   6   3       71.20      110.23     25.44 o 
  22   6   3      329.76      358.20     30.06 o 
  24   6   3      148.30      177.15     23.67 o 
  26   6   3        3.77        0.90     20.92 o 
 -21   7   3        3.44        8.49     20.80 o 
 -19   7   3     1208.74     1132.31     39.82 o 
 -17   7   3      206.01      216.49     24.93 o 
 -15   7   3       91.30      108.56     24.16 o 
 -13   7   3      786.68      681.09     51.12 o 
 -11   7   3      476.30      472.36     41.88 o 
  -9   7   3      780.68      794.62     55.92 o 
  -7   7   3      165.85      134.04     40.05 o 
  -5   7   3      581.20      582.36     62.04 o 
  -3   7   3     1553.73     1434.21     78.09 o 
  -1   7   3      636.68      623.44     51.86 o 
   1   7   3      323.07      281.25     37.39 o 
   3   7   3       89.94      110.88     33.38 o 
   5   7   3       80.88       76.21     30.77 o 
   7   7   3       29.81       19.44     27.19 o 
   9   7   3       13.25       17.43     23.88 o 
  11   7   3       97.54       70.75     24.85 o 
  13   7   3       29.36       24.94     20.82 o 
  15   7   3     2193.11     2305.62     67.81 o 
  17   7   3       57.50       81.86     23.96 o 
  19   7   3       32.20       30.81     19.08 o 
  21   7   3      196.37      166.90     28.34 o 
 -12   8   3        0.85       12.43     28.53 o 
 -10   8   3       56.98       26.77     25.69 o 
  -8   8   3      107.16      105.77     29.95 o 
  -6   8   3       96.44      129.98     33.61 o 
  -4   8   3     1566.32     1443.53     66.92 o 
  -2   8   3       91.84       81.46     41.80 o 
   0   8   3      203.02      225.45     50.91 o 
   2   8   3        1.88       37.15     36.74 o 
   4   8   3        2.16       -6.24     25.77 o 
   6   8   3       48.60      102.89     31.15 o 
   8   8   3      244.34      256.88     33.20 o 
  10   8   3      153.54      118.54     30.17 o 
  12   8   3      139.23       76.78     43.79 o 
 -36   0   4      526.95      539.65     68.77 o 
 -34   0   4      158.25      187.27     42.08 o 
 -32   0   4     3136.87     2925.35    126.83 o 
 -30   0   4        0.67      -19.31     43.87 o 
 -28   0   4    10283.89     9901.70    227.32 o 
 -26   0   4     1001.10      870.87    167.29 o 
 -24   0   4       26.57       15.66     29.63 o 
 -22   0   4     1959.28     2013.81     76.31 o 
 -20   0   4     3601.72     3577.73     94.59 o 
 -18   0   4     1707.29     1990.92     68.38 o 
 -16   0   4     1949.81     3162.70     72.80 o 
 -14   0   4    14699.48    16496.63    214.02 o 
 -12   0   4     1020.62     1051.10     29.18 o 
 -10   0   4     4311.98     4848.00     63.54 o 
  -8   0   4    22021.63    20942.48     98.78 o 
  -6   0   4    29675.47    26051.02    430.18 o 
  -4   0   4    54996.57    49209.33    436.24 o 
  -2   0   4     9054.12     8103.63     51.45 o 
   0   0   4       47.94       91.85     10.59 o 
   2   0   4   216319.19   129540.57    616.10 o 
   4   0   4      667.31      525.82     17.66 o 
   6   0   4    10408.49     9318.95    143.02 o 
   8   0   4      532.62      795.67     40.60 o 
  10   0   4    24193.42    25459.79    254.82 o 
  12   0   4     1628.14     1534.33     54.08 o 
  14   0   4    22480.16    21937.26    152.45 o 
  16   0   4      180.54      262.00     24.85 o 
  18   0   4     4156.02     4044.23    136.26 o 
  20   0   4     2676.22     2938.84    118.24 o 
  22   0   4     1199.59     1383.66     91.93 o 
  24   0   4        3.01       18.60     43.24 o 
  26   0   4      203.68      249.00     51.66 o 
  28   0   4     2811.38     2570.61    100.10 o 
  30   0   4     3187.60     3054.92    105.70 o 
  32   0   4      139.59      137.43     39.54 o 
  34   0   4     3752.97     3463.96    155.73 o 
 -37   1   4        0.47       -3.77     23.43 o 
 -35   1   4       15.40       56.72     28.21 o 
 -33   1   4      419.48      311.46     40.36 o 
 -31   1   4     1148.59     1093.74     63.15 o 
 -29   1   4      434.36      388.51     46.71 o 
 -27   1   4      979.13      857.82     58.26 o 
 -25   1   4     1444.14     1261.40     68.59 o 
 -23   1   4    14714.45    14242.89    229.13 o 
 -21   1   4     6834.43     6593.11    103.45 o 
 -19   1   4      563.31      582.91     26.30 o 
 -17   1   4      943.53      854.25     28.03 o 
 -15   1   4       13.63       10.51      9.96 o 
 -13   1   4      619.05      842.40     22.35 o 
 -11   1   4     1388.89     1375.33     23.31 o 
  -9   1   4     6988.82     6927.15     73.72 o 
  -7   1   4    16528.89    16861.23    168.17 o 
  -5   1   4    14627.26    14830.89    119.27 o 
  -3   1   4     2134.55     1937.77     24.97 o 
  -1   1   4    16307.13    16134.36    132.64 o 
   1   1   4     8189.01     7513.86     87.39 o 
   3   1   4    46123.40    43567.32    307.82 o 
   5   1   4    40995.10    36954.52    378.87 o 
   7   1   4      179.20      146.67      9.61 o 
   9   1   4     1271.77     1339.38     22.58 o 
  11   1   4    51819.61    56540.09    495.87 o 
  13   1   4     1825.91     2117.74     31.49 o 
  15   1   4     1500.35     1897.93     38.04 o 
  17   1   4     3711.19     4279.20     62.83 o 
  19   1   4      451.19      515.05     30.29 o 
  21   1   4     1814.69     1708.85     53.30 o 
  23   1   4    11640.61    11199.38    189.74 o 
  25   1   4     4676.15     4415.26    100.85 o 
  27   1   4     2758.52     2474.79     74.52 o 
  29   1   4      632.01      689.43     48.80 o 
  31   1   4       29.38       32.23     31.26 o 
  33   1   4      136.12       78.15     28.54 o 
  35   1   4     1549.65     1677.87     73.50 o 
 -36   2   4      645.54      666.81     39.47 o 
 -34   2   4      833.51      940.00     50.13 o 
 -32   2   4      129.48      171.34     35.52 o 
 -30   2   4     1749.82     1847.94     83.24 o 
 -28   2   4     4888.30     5150.56    115.46 o 
 -26   2   4      283.07      248.29     45.15 o 
 -24   2   4       23.44       57.24     36.22 o 
 -22   2   4      214.40      187.25     21.55 o 
 -20   2   4     4649.57     4517.41     70.89 o 
 -18   2   4       41.30       54.82     17.17 o 
 -16   2   4     4009.05     4465.91     56.70 o 
 -14   2   4     7787.66     9125.45     94.38 o 
 -12   2   4      838.43      915.85     23.25 o 
 -10   2   4     3850.69     3745.88     52.06 o 
  -8   2   4       65.18       70.95      8.74 o 
  -6   2   4     3344.47     3629.25     44.81 o 
  -4   2   4      334.13      341.42     11.55 o 
  -2   2   4     1508.30     1258.04     26.11 o 
   0   2   4    26132.95    25962.60    363.65 o 
   2   2   4    17625.92    16026.43     95.17 o 
   4   2   4     9905.47     9062.46    125.02 o 
   6   2   4     9014.68     8901.18     92.34 o 
   8   2   4     3850.34     4013.11     38.66 o 
  10   2   4     1342.63     1493.00     39.39 o 
  12   2   4        6.86       15.63     10.47 o 
  14   2   4     1945.95     1717.09     35.85 o 
  16   2   4     4431.53     4544.77     73.18 o 
  18   2   4     3400.99     3163.30     63.99 o 
  20   2   4       57.01       73.93     26.64 o 
  22   2   4     1422.39     1392.10     52.43 o 
  24   2   4     1582.80     1601.55     78.22 o 
  26   2   4     1449.27     1357.64     70.86 o 
  28   2   4     1142.59     1209.48     88.54 o 
  30   2   4     1147.71     1036.62     51.90 o 
  32   2   4     1226.65     1310.08     62.79 o 
  34   2   4     1996.75     2092.33    118.84 o 
 -35   3   4        0.39       11.75     21.93 o 
 -33   3   4      584.01      607.97     40.49 o 
 -31   3   4      260.40      244.17     31.46 o 
 -29   3   4      181.93      172.29     32.57 o 
 -27   3   4     1418.67     1413.39     64.74 o 
 -25   3   4     6051.89     5860.92    108.31 o 
 -23   3   4      986.19      995.90     55.98 o 
 -21   3   4     2910.19     2670.24     75.85 o 
 -19   3   4     2448.15     2381.59     74.32 o 
 -17   3   4      599.10      667.35     34.69 o 
 -15   3   4        4.77        0.74     14.44 o 
 -13   3   4      292.93      263.61     19.28 o 
 -11   3   4      161.80      260.47     19.32 o 
  -9   3   4     4336.74     4518.72     52.14 o 
  -7   3   4     9517.57     9669.94    115.27 o 
  -5   3   4     2271.44     2231.13     39.30 o 
  -3   3   4     1426.64     1281.09     25.24 o 
  -1   3   4      779.48      833.32     19.92 o 
   1   3   4    19039.63    19848.54    224.74 o 
   3   3   4     2520.24     2454.20     35.45 o 
   5   3   4     6090.76     5593.19     64.38 o 
   7   3   4     3020.15     3040.82     51.59 o 
   9   3   4     9185.89     9975.53    140.59 o 
  11   3   4       81.05       66.11     14.20 o 
  13   3   4     3721.81     4046.76     82.04 o 
  15   3   4     5208.23     5658.58     81.99 o 
  17   3   4     2263.72     2410.41     58.66 o 
  19   3   4       83.88       85.81     20.22 o 
  21   3   4      206.47      178.10     32.24 o 
  23   3   4     3483.38     3298.59     79.17 o 
  25   3   4     8384.21     8458.91    162.61 o 
  27   3   4      499.03      517.99     46.80 o 
  29   3   4      292.37      379.69     37.13 o 
  31   3   4      430.40      410.12     37.11 o 
  33   3   4      193.58      161.64     26.66 o 
 -32   4   4       25.58       24.90     21.52 o 
 -30   4   4     3025.52     3343.39    113.70 o 
 -28   4   4        2.64       15.45     22.31 o 
 -26   4   4     2667.29     2686.49     73.41 o 
 -24   4   4       15.00       24.22     24.95 o 
 -22   4   4     2981.20     2799.37     70.58 o 
 -20   4   4       46.52       53.42     26.98 o 
 -18   4   4     1002.05      826.48     45.00 o 
 -16   4   4     1613.41     1687.78     50.00 o 
 -14   4   4      746.21      879.79     44.03 o 
 -12   4   4      666.14      765.72     35.71 o 
 -10   4   4      871.58     1000.38     34.15 o 
  -8   4   4     1309.89     1462.94     44.65 o 
  -6   4   4     1459.99     1284.95     34.43 o 
  -4   4   4     2590.55     2667.69     59.08 o 
  -2   4   4     5844.42     5684.84     95.34 o 
   0   4   4    10226.36    10278.10    243.12 o 
   2   4   4      514.65      505.50     27.27 o 
   4   4   4     8156.78     8542.82    123.65 o 
   6   4   4     1163.22     1343.83     40.41 o 
   8   4   4     5877.97     6133.23     75.98 o 
  10   4   4      393.81      470.24     27.72 o 
  12   4   4      350.41      424.68     31.31 o 
  14   4   4      934.68      808.19     34.97 o 
  16   4   4     6343.94     6185.70     92.25 o 
  18   4   4      168.71      172.64     31.25 o 
  20   4   4     3230.13     2936.69     67.92 o 
  22   4   4      551.67      611.01     37.11 o 
  24   4   4       21.76       35.08     24.80 o 
  26   4   4      407.63      391.68     34.81 o 
  28   4   4      590.71      669.87     42.17 o 
  30   4   4      229.49      188.62     29.95 o 
  32   4   4     3458.28     3392.00     76.00 o 
 -29   5   4        5.94       10.56     16.48 o 
 -27   5   4      328.57      338.51     28.66 o 
 -25   5   4     5373.10     5523.13     82.64 o 
 -23   5   4      772.49      844.91     43.29 o 
 -21   5   4      135.91      126.53     28.88 o 
 -19   5   4     3163.62     3196.53     76.05 o 
 -17   5   4        1.44       17.49     27.88 o 
 -15   5   4        1.61       10.67     26.64 o 
 -13   5   4      778.83      720.90     42.89 o 
 -11   5   4       11.10       10.84     25.94 o 
  -9   5   4      251.17      259.37     24.63 o 
  -7   5   4     8862.22     8655.26    104.58 o 
  -5   5   4      444.60      381.30     50.26 o 
  -3   5   4      143.57      114.78     34.62 o 
  -1   5   4      890.38     1069.76     68.05 o 
   1   5   4      591.17      592.90     54.03 o 
   3   5   4     1206.06     1240.11     63.49 o 
   5   5   4     2581.63     2624.58     74.91 o 
   7   5   4     1659.90     1622.95     45.08 o 
   9   5   4     2500.08     2572.91     58.28 o 
  11   5   4       82.21       58.93     25.59 o 
  13   5   4     3788.83     3582.08     77.59 o 
  15   5   4      889.10     1022.44     49.37 o 
  17   5   4     1305.86     1254.14     54.34 o 
  19   5   4      589.72      557.20     39.46 o 
  21   5   4     1216.30     1298.53     53.35 o 
  23   5   4     1369.48     1262.54     45.35 o 
  25   5   4      955.79     1002.94     43.80 o 
  27   5   4     1306.84     1409.11     51.16 o 
  29   5   4      265.42      255.38     34.77 o 
 -26   6   4      355.68      386.63     32.18 o 
 -24   6   4       40.13       34.23     18.57 o 
 -22   6   4      807.75      747.18     34.97 o 
 -20   6   4       68.17       34.85     23.55 o 
 -18   6   4       57.51       71.09     26.42 o 
 -16   6   4       10.97        2.81     25.55 o 
 -14   6   4       72.69       46.40     27.52 o 
 -12   6   4      439.37      431.30     39.54 o 
 -10   6   4        0.24        7.14     28.12 o 
  -8   6   4     1270.98     1189.60     68.94 o 
  -6   6   4       99.40      113.07     41.81 o 
  -4   6   4       16.98       27.29     31.87 o 
  -2   6   4     3430.03     3030.13     99.05 o 
   0   6   4       99.88      105.56     38.46 o 
   2   6   4      377.92      426.95     52.45 o 
   4   6   4     3217.44     2960.45     87.87 o 
   6   6   4      712.21      685.66     46.46 o 
   8   6   4      311.25      340.19     40.57 o 
  10   6   4       44.80       49.13     27.82 o 
  12   6   4      296.47      300.70     36.46 o 
  14   6   4      309.24      303.92     35.22 o 
  16   6   4      972.35      894.42     43.65 o 
  18   6   4      434.65      456.43     33.11 o 
  20   6   4      809.99      902.40     39.14 o 
  22   6   4      402.09      422.25     32.56 o 
  24   6   4       63.24       59.19     19.51 o 
 -19   7   4        1.94       -6.24     17.66 o 
 -17   7   4      444.06      522.84     37.21 o 
 -15   7   4       73.35       73.38     23.18 o 
 -13   7   4       77.25       76.79     27.94 o 
 -11   7   4        5.30       34.63     29.08 o 
  -9   7   4      353.15      472.17     54.61 o 
  -7   7   4       10.83       35.55     32.39 o 
  -5   7   4      400.08      418.41     52.01 o 
  -3   7   4       41.45       11.03     34.10 o 
  -1   7   4      172.89      132.98     35.41 o 
   1   7   4      152.33      124.95     36.14 o 
   3   7   4      261.16      313.98     50.24 o 
   5   7   4      276.01      245.97     36.75 o 
   7   7   4     1692.97     1793.73     66.02 o 
   9   7   4       23.28       24.75     23.70 o 
  11   7   4      677.28      675.99     47.56 o 
  13   7   4      262.65      292.82     28.37 o 
  15   7   4       71.50       61.32     21.05 o 
  17   7   4      346.69      346.26     28.96 o 
  19   7   4      477.13      472.21     36.36 o 
 -12   8   4       73.83       94.59     35.86 o 
 -10   8   4       13.06       -5.08     27.11 o 
  -8   8   4       95.16      113.07     32.59 o 
  -6   8   4      565.70      488.83     43.98 o 
  -4   8   4     2347.86     2065.54     79.82 o 
  -2   8   4       22.73       25.12     38.16 o 
   0   8   4        5.48       -4.34     46.72 o 
   2   8   4      272.28      295.11     48.14 o 
   4   8   4      268.84      378.38     40.16 o 
   6   8   4      962.39      961.31     72.49 o 
   8   8   4       33.46       46.16     29.17 o 
  10   8   4       34.14       61.89     31.18 o 
 -37   1   5       17.82       15.16     24.05 o 
 -35   1   5       89.50       76.93     28.79 o 
 -33   1   5      166.27      155.44     40.14 o 
 -31   1   5       56.31       49.84     28.46 o 
 -29   1   5       64.20       70.82     31.76 o 
 -27   1   5      172.19      147.16     34.55 o 
 -25   1   5      761.35      794.04     54.70 o 
 -23   1   5     1461.99     1471.56     47.69 o 
 -21   1   5      393.48      404.33     33.67 o 
 -19   1   5        0.69       28.41     14.58 o 
 -17   1   5     1695.03     1653.15     64.79 o 
 -15   1   5      247.85      239.87     16.88 o 
 -13   1   5     1859.61     1876.11     30.29 o 
 -11   1   5     9246.24     9119.61    135.99 o 
  -9   1   5      318.77      330.46     12.14 o 
  -7   1   5      130.79      190.52      9.42 o 
  -5   1   5     5581.18     5270.03     70.41 o 
  -3   1   5     1046.68      938.54     15.32 o 
  -1   1   5      108.18      118.10      7.80 o 
   1   1   5     5921.95     5560.05     77.24 o 
   3   1   5     1385.79     1434.72     18.25 o 
   5   1   5     1126.59     1244.40     19.49 o 
   7   1   5      721.11      734.72     15.97 o 
   9   1   5      228.45      273.20     13.46 o 
  11   1   5    10858.25    11725.52     87.89 o 
  13   1   5    18473.69    20541.97    101.82 o 
  15   1   5     1496.02     1617.96     36.09 o 
  17   1   5      937.58     1198.31     38.33 o 
  19   1   5     1836.26     1896.55     58.39 o 
  21   1   5       12.89       19.49     20.45 o 
  23   1   5       14.18       37.83     30.57 o 
  25   1   5      796.80      747.41     52.12 o 
  27   1   5      556.46      573.17     41.91 o 
  29   1   5      260.92      212.76     34.28 o 
  31   1   5       77.15      110.89     36.66 o 
  33   1   5       28.92        0.78     28.81 o 
  35   1   5       50.94       50.15     26.55 o 
 -36   2   5       93.41       78.67     21.77 o 
 -34   2   5      112.63      104.98     26.81 o 
 -32   2   5      385.21      446.97     41.64 o 
 -30   2   5       68.75       77.55     31.68 o 
 -28   2   5     1779.18     1884.53     76.21 o 
 -26   2   5     4792.28     5068.04    120.56 o 
 -24   2   5      787.43      721.27     52.23 o 
 -22   2   5      118.42       94.67     21.56 o 
 -20   2   5       50.32       22.43     17.82 o 
 -18   2   5      354.54      387.97     23.81 o 
 -16   2   5      538.92      720.53     26.96 o 
 -14   2   5      133.42      207.81     16.52 o 
 -12   2   5      902.34     1079.33     24.80 o 
 -10   2   5     6777.78     7223.68     94.84 o 
  -8   2   5     3189.36     3125.95     35.97 o 
  -6   2   5      199.26      278.94     13.71 o 
  -4   2   5      953.48      979.23     17.09 o 
  -2   2   5       14.96       31.42      7.04 o 
   0   2   5     1203.05     1059.00     19.09 o 
   2   2   5       44.63       36.58      6.36 o 
   4   2   5      256.17      203.11     12.43 o 
   6   2   5      190.97      205.22     12.91 o 
   8   2   5      373.62      361.41     16.06 o 
  10   2   5     4564.71     4596.98     52.51 o 
  12   2   5     7066.65     7161.23     78.91 o 
  14   2   5     1365.28     1484.82     36.77 o 
  16   2   5       67.85       49.09     16.26 o 
  18   2   5       13.68      105.73     22.39 o 
  20   2   5        5.92       12.27     22.95 o 
  22   2   5      233.34      223.28     41.17 o 
  24   2   5       85.42      105.14     35.22 o 
  26   2   5      310.09      357.00     43.45 o 
  28   2   5     1219.31     1414.05     71.20 o 
  30   2   5      207.88      201.41     31.37 o 
  32   2   5        1.49        2.61     21.45 o 
  34   2   5      443.11      460.87     49.31 o 
 -33   3   5       60.90       99.61     26.65 o 
 -31   3   5      415.71      414.85     37.17 o 
 -29   3   5      163.83      226.58     34.02 o 
 -27   3   5      398.06      360.81     39.99 o 
 -25   3   5      363.13      356.90     41.70 o 
 -23   3   5     4232.29     3942.66     93.65 o 
 -21   3   5     1283.04     1270.37     60.20 o 
 -19   3   5     1347.42     1300.23     40.58 o 
 -17   3   5      310.23      335.96     31.81 o 
 -15   3   5        7.57       24.05     14.26 o 
 -13   3   5      615.87      586.54     25.48 o 
 -11   3   5    15380.44    16224.06    206.35 o 
  -9   3   5     2557.40     2440.13     40.46 o 
  -7   3   5     1284.64     1312.65     29.39 o 
  -5   3   5      734.82      714.61     21.48 o 
  -3   3   5    10541.27    10270.28     91.84 o 
  -1   3   5        4.47       21.66      7.91 o 
   1   3   5      830.25      655.64     17.05 o 
   3   3   5       29.68       51.25     11.52 o 
   5   3   5      786.84      896.04     26.90 o 
   7   3   5      545.97      579.03     23.63 o 
   9   3   5        1.98       13.72     12.27 o 
  11   3   5     4498.74     4752.90     65.82 o 
  13   3   5     7996.14     8570.05    118.43 o 
  15   3   5      122.99      201.82     24.84 o 
  17   3   5       83.50      113.59     24.84 o 
  19   3   5       74.93       62.02     20.67 o 
  21   3   5      458.89      402.33     38.70 o 
  23   3   5     1061.42     1029.53     48.45 o 
  25   3   5     2979.63     3056.35     91.25 o 
  27   3   5       38.60       40.66     29.56 o 
  29   3   5       10.33       14.69     26.39 o 
  31   3   5      394.38      390.60     35.31 o 
  33   3   5        0.21       -6.75     28.61 o 
 -32   4   5        3.58       -6.13     19.67 o 
 -30   4   5       79.40       79.08     21.29 o 
 -28   4   5       14.49       24.31     21.70 o 
 -26   4   5      129.91      125.35     29.61 o 
 -24   4   5        0.38      -16.03     27.58 o 
 -22   4   5      376.07      392.10     40.84 o 
 -20   4   5       64.71       49.24     27.21 o 
 -18   4   5     4845.98     4462.58     92.28 o 
 -16   4   5        0.86       18.26     26.72 o 
 -14   4   5      230.76      238.78     26.22 o 
 -12   4   5       14.44       37.71     18.69 o 
 -10   4   5     1446.27     1526.04     42.80 o 
  -8   4   5      100.43      114.74     18.74 o 
  -6   4   5     2588.71     2714.01     50.72 o 
  -4   4   5     1545.74     1639.59     39.62 o 
  -2   4   5       26.66       23.78     14.35 o 
   0   4   5      638.17      666.16     36.91 o 
   2   4   5      197.03      239.52     23.45 o 
   4   4   5       96.44      103.66     18.13 o 
   6   4   5       21.41       32.06     16.46 o 
   8   4   5       29.56       29.45     17.03 o 
  10   4   5       10.13       15.52     18.32 o 
  12   4   5        4.51       17.48     19.97 o 
  14   4   5      570.50      611.24     28.69 o 
  16   4   5      737.23      717.38     43.99 o 
  18   4   5      381.20      377.81     37.56 o 
  20   4   5      255.70      282.58     33.70 o 
  22   4   5      258.76      248.48     30.40 o 
  24   4   5       12.00       13.71     23.41 o 
  26   4   5      136.86      117.82     25.91 o 
  28   4   5        0.23      -11.30     20.89 o 
  30   4   5       21.24       15.78     24.64 o 
  32   4   5      198.55      219.25     46.26 o 
 -29   5   5       13.74       14.21     20.65 o 
 -27   5   5       16.56       41.70     20.46 o 
 -25   5   5      404.86      445.19     36.04 o 
 -23   5   5      494.78      521.29     40.85 o 
 -21   5   5      154.15      175.31     30.82 o 
 -19   5   5      906.32      867.00     47.88 o 
 -17   5   5      264.29      290.35     34.57 o 
 -15   5   5      155.61      125.65     30.68 o 
 -13   5   5     1481.85     1400.87     61.43 o 
 -11   5   5      108.69       84.36     31.79 o 
  -9   5   5     1050.89      959.19     43.95 o 
  -7   5   5       21.43        9.91     19.98 o 
  -5   5   5     3419.44     3233.83    145.40 o 
  -3   5   5      731.47      823.33     62.85 o 
  -1   5   5      469.04      624.81     56.78 o 
   1   5   5     1003.43     1119.14     70.06 o 
   3   5   5      256.83      236.36     29.51 o 
   5   5   5      205.24      224.65     27.70 o 
   7   5   5      117.34      100.43     20.45 o 
   9   5   5     1571.08     1528.43     55.92 o 
  11   5   5     1293.33     1196.89     51.04 o 
  13   5   5       89.02      122.53     29.04 o 
  15   5   5      726.16      671.41     42.95 o 
  17   5   5        1.03       24.76     26.35 o 
  19   5   5      282.83      321.49     34.18 o 
  21   5   5      358.93      337.57     31.67 o 
  23   5   5        1.26        2.76     20.44 o 
  25   5   5       12.01       13.81     20.07 o 
  27   5   5      986.58      953.33     43.66 o 
  29   5   5       17.74       28.44     29.43 o 
 -26   6   5      201.95      223.45     32.52 o 
 -24   6   5     1191.00     1283.20     48.24 o 
 -22   6   5       11.35       34.06     23.41 o 
 -20   6   5       85.94       50.74     22.92 o 
 -18   6   5      245.39      225.65     31.70 o 
 -16   6   5      692.81      775.72     50.33 o 
 -14   6   5       12.28       37.86     29.54 o 
 -12   6   5      136.09      184.67     35.25 o 
 -10   6   5      633.00      633.33     47.61 o 
  -8   6   5     2317.27     2280.67    102.57 o 
  -6   6   5       42.55       85.83     34.83 o 
  -4   6   5     2876.72     2636.45     91.28 o 
  -2   6   5     2951.73     2922.86     99.58 o 
   0   6   5      426.11      398.75     48.63 o 
   2   6   5       22.54       21.61     33.15 o 
   4   6   5      743.13      803.80     63.04 o 
   6   6   5      431.89      437.89     43.44 o 
   8   6   5      369.45      380.04     39.76 o 
  10   6   5     2708.90     2631.82     72.09 o 
  12   6   5      125.35      116.15     30.73 o 
  14   6   5       13.07       17.59     25.66 o 
  16   6   5       84.19      101.60     26.44 o 
  18   6   5        6.20        7.69     21.49 o 
  20   6   5        2.61       -0.21     19.06 o 
  22   6   5       22.80       20.10     18.17 o 
  24   6   5      351.54      386.09     28.13 o 
 -19   7   5       15.68       13.18     18.26 o 
 -17   7   5      596.77      605.06     34.16 o 
 -15   7   5      106.76      105.79     23.92 o 
 -13   7   5      833.37      846.25     45.14 o 
 -11   7   5      178.73      247.12     43.54 o 
  -9   7   5      662.90      794.45     65.55 o 
  -7   7   5       23.22       43.24     32.38 o 
  -5   7   5     2375.48     2257.72     93.92 o 
  -3   7   5        1.58        1.64     27.30 o 
  -1   7   5     1600.45     1568.75     72.67 o 
   1   7   5      120.48      125.84     35.67 o 
   3   7   5      204.79      251.33     46.96 o 
   5   7   5      105.95      110.79     35.32 o 
   7   7   5      333.78      307.55     36.82 o 
   9   7   5      380.70      375.32     37.24 o 
  11   7   5      755.78      665.90     40.18 o 
  13   7   5        0.86      -11.27     20.64 o 
  15   7   5      322.83      334.09     26.45 o 
  17   7   5      160.46      136.66     22.66 o 
  19   7   5        4.07        2.40     17.35 o 
 -10   8   5       52.18       59.07     26.04 o 
  -8   8   5       57.76       77.23     28.00 o 
  -6   8   5        1.21       16.57     27.62 o 
  -4   8   5       13.59       46.27     27.70 o 
  -2   8   5      181.11      199.89     37.52 o 
   0   8   5       30.93       33.80     34.32 o 
   2   8   5       47.56       35.90     27.52 o 
   4   8   5        2.40       -3.97     25.09 o 
   6   8   5        8.55        1.48     24.63 o 
   8   8   5       55.44       31.43     24.56 o 
  10   8   5      147.67      140.88     34.71 o 
 -36   0   6      551.60      489.08     65.38 o 
 -34   0   6      678.17      650.54     58.82 o 
 -32   0   6     2663.84     3272.36    125.21 o 
 -30   0   6     1627.63     1526.88    103.58 o 
 -28   0   6      889.20      917.86     91.63 o 
 -26   0   6       63.32       17.33     44.15 o 
 -24   0   6     3729.00     3490.50    141.38 o 
 -22   0   6       10.62       27.56     29.03 o 
 -20   0   6     7145.39     7242.83    170.90 o 
 -18   0   6      114.25      121.27     23.37 o 
 -16   0   6     8596.24     8517.95    145.42 o 
 -14   0   6       69.60       69.44     16.53 o 
 -12   0   6    23604.06    25479.29    434.91 o 
 -10   0   6    19190.17    21705.30    222.69 o 
  -8   0   6    18819.87    18476.32    271.63 o 
  -6   0   6    11397.60    11364.70    159.85 o 
  -4   0   6     2512.23     2763.49     86.36 o 
  -2   0   6    15658.34    15933.58    367.90 o 
   0   0   6    43563.65    41182.07    251.33 o 
   2   0   6      588.02      568.26     16.97 o 
   4   0   6    15502.69    15080.14    509.96 o 
   6   0   6     9761.22    10091.26    133.86 o 
   8   0   6     3155.71     3436.27     67.85 o 
  10   0   6     8781.46     9118.23    156.93 o 
  12   0   6    20288.92    21279.20    358.66 o 
  14   0   6    13478.37    13873.35    143.59 o 
  16   0   6       98.49       60.10     19.22 o 
  18   0   6    16540.54    15848.05    324.88 o 
  20   0   6     7730.39     7993.86    357.29 o 
  22   0   6      164.44      113.16     36.16 o 
  24   0   6     1019.10     1024.94    100.77 o 
  26   0   6        5.17       42.53     53.68 o 
  28   0   6      468.76      458.39     75.86 o 
  30   0   6     1311.48     1624.68    104.35 o 
  32   0   6      454.14      398.31     56.60 o 
  34   0   6      628.55      552.80     58.04 o 
 -35   1   6        1.34        7.64     22.03 o 
 -33   1   6      428.93      537.77     48.67 o 
 -31   1   6     1523.34     1427.95     59.84 o 
 -29   1   6     2081.61     1819.19     64.64 o 
 -27   1   6     6620.42     6483.50    114.75 o 
 -25   1   6     1383.22     1292.29     66.72 o 
 -23   1   6      137.17      147.19     27.01 o 
 -21   1   6    10958.30    11353.34    276.82 o 
 -19   1   6     2250.95     2470.79     49.29 o 
 -17   1   6     7144.27     7407.81    142.08 o 
 -15   1   6     4935.82     4528.54     93.79 o 
 -13   1   6       40.11       22.59     10.03 o 
 -11   1   6        9.26       32.25      9.60 o 
  -9   1   6    67392.63    66459.75    407.90 o 
  -7   1   6    12095.40    12031.54    125.32 o 
  -5   1   6       88.87       89.03      7.83 o 
  -3   1   6     2274.85     2098.01     29.71 o 
  -1   1   6      529.57      537.35     13.95 o 
   1   1   6      550.42      621.04     15.19 o 
   3   1   6    10095.16     9088.25    137.14 o 
   5   1   6     4965.77     5241.39     87.77 o 
   7   1   6     3375.26     3642.33     44.46 o 
   9   1   6    20375.53    20728.73    201.74 o 
  11   1   6    19836.97    21640.16    390.78 o 
  13   1   6     6920.54     7553.77     64.15 o 
  15   1   6     5282.00     5853.84    142.44 o 
  17   1   6       75.39       57.78     17.76 o 
  19   1   6     2084.11     2047.03     51.63 o 
  21   1   6     2876.58     2668.91    110.66 o 
  23   1   6     7485.68     7373.76    152.73 o 
  25   1   6     4495.31     4540.08    133.62 o 
  27   1   6       35.89       89.48     39.57 o 
  29   1   6     1933.41     2169.77     81.33 o 
  31   1   6       89.39      111.72     36.25 o 
  33   1   6       10.71        1.69     26.10 o 
  35   1   6      600.89      628.30     49.49 o 
 -36   2   6      561.41      596.09     61.98 o 
 -34   2   6      248.01      266.75     31.27 o 
 -32   2   6      828.52      914.97     55.68 o 
 -30   2   6      508.03      623.32     47.59 o 
 -28   2   6      296.27      330.98     41.07 o 
 -26   2   6       40.93       35.51     32.55 o 
 -24   2   6       11.25       25.19     33.13 o 
 -22   2   6     1241.85     1241.82     56.66 o 
 -20   2   6     2909.07     2897.94     74.26 o 
 -18   2   6     3089.89     3040.98     64.10 o 
 -16   2   6       98.99       65.71     16.68 o 
 -14   2   6     6970.70     7099.61     84.96 o 
 -12   2   6    14704.42    15121.91    216.39 o 
 -10   2   6     1200.47     1315.63     28.77 o 
  -8   2   6     1996.80     1958.07     32.51 o 
  -6   2   6      701.61      731.99     22.05 o 
  -4   2   6      221.52      207.63     11.34 o 
  -2   2   6       86.64       99.80      9.14 o 
   0   2   6      109.97      194.13     10.55 o 
   2   2   6     1768.78     1618.96     27.16 o 
   4   2   6      213.12      226.00     12.43 o 
   6   2   6      244.52      316.64     15.67 o 
   8   2   6     1554.74     1608.55     31.06 o 
  10   2   6     4410.76     5300.48     93.61 o 
  12   2   6    11458.24    11747.79    208.24 o 
  14   2   6    14699.80    15506.61    207.75 o 
  16   2   6     5227.05     5610.81     76.28 o 
  18   2   6      106.49      126.26     25.58 o 
  20   2   6       44.87       57.78     20.90 o 
  22   2   6        1.51       25.80     33.36 o 
  24   2   6      115.19       70.91     34.02 o 
  26   2   6      156.72      153.52     36.60 o 
  28   2   6      128.84       92.92     30.91 o 
  30   2   6       16.10       19.92     28.33 o 
  32   2   6      169.67      141.19     29.40 o 
  34   2   6      435.94      439.99     67.38 o 
 -33   3   6       46.92       26.96     21.09 o 
 -31   3   6      143.36      109.72     25.98 o 
 -29   3   6     4241.63     4678.89     90.57 o 
 -27   3   6      964.33      969.59     45.71 o 
 -25   3   6     1118.87     1047.94     59.10 o 
 -23   3   6     4553.14     4590.44    160.21 o 
 -21   3   6      613.06      637.76     48.59 o 
 -19   3   6     4109.36     4001.12     80.86 o 
 -17   3   6      133.83      135.21     27.32 o 
 -15   3   6     6452.94     6619.88     89.08 o 
 -13   3   6     1075.15      994.83     36.31 o 
 -11   3   6    15476.07    15863.09    154.91 o 
  -9   3   6     2073.95     2195.87     42.52 o 
  -7   3   6     4013.44     3906.29     60.75 o 
  -5   3   6     2155.91     2124.13     36.28 o 
  -3   3   6      179.47      207.13     14.23 o 
  -1   3   6     4351.76     4059.09    104.76 o 
   1   3   6      150.71      155.41     13.35 o 
   3   3   6      538.10      539.43     23.67 o 
   5   3   6     5609.40     5860.84     76.21 o 
   7   3   6        8.18       16.93     12.38 o 
   9   3   6     6087.64     5838.69     75.25 o 
  11   3   6    11916.17    12425.41    269.36 o 
  13   3   6      624.62      589.50     31.12 o 
  15   3   6       86.82       91.81     21.18 o 
  17   3   6     4852.54     4765.23     70.08 o 
  19   3   6      226.43      176.66     32.12 o 
  21   3   6     5334.08     4988.09     89.84 o 
  23   3   6     4986.59     4800.29     87.81 o 
  25   3   6      936.46      983.23     55.73 o 
  27   3   6     1422.74     1300.54     55.48 o 
  29   3   6       97.87      108.77     26.17 o 
  31   3   6      937.53      891.18     52.23 o 
  33   3   6      364.46      377.14     45.18 o 
 -32   4   6       10.90        9.24     22.25 o 
 -30   4   6     2172.25     2136.47     48.17 o 
 -28   4   6       42.23       49.48     22.15 o 
 -26   4   6      944.40     1022.94     47.63 o 
 -24   4   6       17.98       -1.19     26.91 o 
 -22   4   6      302.86      343.13     41.60 o 
 -20   4   6      108.77      112.20     32.90 o 
 -18   4   6     5531.92     5297.20    111.80 o 
 -16   4   6       43.46       56.65     28.92 o 
 -14   4   6     5047.66     4992.18    125.46 o 
 -12   4   6     2643.70     2944.68     65.04 o 
 -10   4   6      388.12      393.51     27.69 o 
  -8   4   6     1079.62     1193.93     38.39 o 
  -6   4   6     5428.03     5803.06    107.91 o 
  -4   4   6      417.02      441.97     24.56 o 
  -2   4   6       66.22       52.00     15.46 o 
   0   4   6      191.54      176.51     20.34 o 
   2   4   6       21.87       31.81     17.91 o 
   4   4   6     2959.87     2834.76     61.10 o 
   6   4   6     3312.11     3535.02     68.28 o 
   8   4   6       67.66       81.18     20.32 o 
  10   4   6     1144.85     1291.30     45.38 o 
  12   4   6    13489.15    14776.00    191.06 o 
  14   4   6     3326.87     3606.41     68.54 o 
  16   4   6     2252.33     2252.16     64.41 o 
  18   4   6      152.84      170.68     31.38 o 
  20   4   6     1596.06     1603.11     58.30 o 
  22   4   6      141.36      150.80     29.53 o 
  24   4   6      136.30      121.68     25.87 o 
  26   4   6       65.50       86.48     24.47 o 
  28   4   6        7.05       25.69     24.80 o 
  30   4   6      225.56      215.04     31.56 o 
 -29   5   6      627.98      595.68     33.65 o 
 -27   5   6      873.65      798.39     35.91 o 
 -25   5   6     1201.38     1372.14     52.28 o 
 -23   5   6     1583.67     1727.38     64.71 o 
 -21   5   6       84.75       84.12     27.54 o 
 -19   5   6     1332.20     1268.07     56.93 o 
 -17   5   6        0.68        5.40     26.65 o 
 -15   5   6      593.85      625.74     46.73 o 
 -13   5   6        1.55        8.07     27.57 o 
 -11   5   6     6649.80     6009.61    101.76 o 
  -9   5   6      452.21      364.27     36.13 o 
  -7   5   6     3283.96     2790.34     90.08 o 
  -5   5   6      262.94      277.12     31.92 o 
  -3   5   6       49.15       65.11     25.05 o 
  -1   5   6      892.58      855.33     44.40 o 
   1   5   6     1954.91     1919.20     71.97 o 
   3   5   6      204.13      180.05     27.48 o 
   5   5   6      539.52      569.79     39.38 o 
   7   5   6      152.22      123.39     29.44 o 
   9   5   6     3922.00     3829.93     82.34 o 
  11   5   6     2543.78     2166.58     64.33 o 
  13   5   6      127.95      125.19     28.78 o 
  15   5   6      337.87      323.50     35.68 o 
  17   5   6      286.29      274.80     34.63 o 
  19   5   6     1322.33     1354.21     52.92 o 
  21   5   6     1701.02     1642.65     51.23 o 
  23   5   6      728.63      766.11     36.67 o 
  25   5   6      479.19      511.11     31.42 o 
  27   5   6     1466.50     1428.87     46.78 o 
 -24   6   6       60.39       73.38     23.13 o 
 -22   6   6       46.95       15.65     19.01 o 
 -20   6   6       19.98       16.71     21.38 o 
 -18   6   6      118.73      137.45     26.16 o 
 -16   6   6     3326.12     3511.57     81.81 o 
 -14   6   6      350.66      367.70     38.86 o 
 -12   6   6      873.15      824.80     52.12 o 
 -10   6   6      486.13      464.62     43.04 o 
  -8   6   6       45.78       63.69     32.71 o 
  -6   6   6      230.23      289.79     41.41 o 
  -4   6   6      295.72      244.81     42.66 o 
  -2   6   6       90.81       75.42     34.45 o 
   0   6   6      304.00      315.36     46.10 o 
   2   6   6      132.31      149.61     41.50 o 
   4   6   6        2.95        7.71     28.24 o 
   6   6   6        0.26        4.02     29.04 o 
   8   6   6       91.09       49.58     27.82 o 
  10   6   6     1918.70     2071.74     65.49 o 
  12   6   6     2559.90     2600.55     66.74 o 
  14   6   6     1467.85     1768.97     57.74 o 
  16   6   6      158.09      171.74     28.49 o 
  18   6   6      124.99      119.85     23.10 o 
  20   6   6      238.18      251.77     24.44 o 
  22   6   6      115.41      104.15     19.67 o 
  24   6   6      194.28      165.85     22.22 o 
 -19   7   6       21.55       24.62     23.32 o 
 -17   7   6      415.87      366.39     28.33 o 
 -15   7   6       42.81       57.66     22.19 o 
 -13   7   6       25.87       48.13     31.58 o 
 -11   7   6      396.73      409.78     47.62 o 
  -9   7   6     1283.80     1394.88     73.46 o 
  -7   7   6       26.13       36.64     31.04 o 
  -5   7   6       18.51       47.63     30.75 o 
  -3   7   6       33.72       35.75     30.97 o 
  -1   7   6      131.89      142.42     36.90 o 
   1   7   6       51.09       40.50     32.27 o 
   3   7   6      143.87      162.04     41.88 o 
   5   7   6       19.24       27.25     33.35 o 
   7   7   6     1248.53     1411.46     68.44 o 
   9   7   6      423.28      452.26     43.45 o 
  11   7   6        5.73       23.63     22.41 o 
  13   7   6      432.47      375.96     29.70 o 
  15   7   6       34.31        3.84     17.78 o 
  17   7   6      105.57       99.31     18.82 o 
  19   7   6      701.73      665.41     50.35 o 
 -10   8   6      343.82      341.21     39.16 o 
  -8   8   6       48.00       72.01     26.26 o 
  -6   8   6      153.62      197.08     33.22 o 
  -4   8   6      411.92      463.59     44.16 o 
  -2   8   6      317.94      301.88     54.66 o 
   0   8   6        5.05      -16.87     25.15 o 
   2   8   6      181.17      290.37     35.51 o 
   4   8   6       42.94       47.57     28.37 o 
   6   8   6      299.21      260.62     35.77 o 
   8   8   6      199.82      165.40     29.04 o 
 -35   1   7        0.13        7.99     23.64 o 
 -33   1   7      176.13      199.04     32.93 o 
 -31   1   7      118.44      121.64     35.25 o 
 -29   1   7      139.34      126.85     31.89 o 
 -27   1   7      297.89      292.74     37.05 o 
 -25   1   7     2592.13     2451.17     86.84 o 
 -23   1   7     1896.62     1747.84     62.50 o 
 -21   1   7       39.70       20.90     22.91 o 
 -19   1   7      600.24      629.34     33.51 o 
 -17   1   7     1246.42     1406.53     40.94 o 
 -15   1   7     5357.47     5476.37     64.40 o 
 -13   1   7     4789.16     5031.53     72.02 o 
 -11   1   7     2049.52     2494.84     43.29 o 
  -9   1   7      270.20      201.14     12.02 o 
  -7   1   7      131.87      102.41      9.85 o 
  -5   1   7      399.87      489.47     15.73 o 
  -3   1   7     4167.27     4747.86     58.29 o 
  -1   1   7       44.39       51.88      8.04 o 
   1   1   7      148.01      193.07     11.12 o 
   3   1   7      460.77      498.49     15.68 o 
   5   1   7     2171.98     2221.89     38.02 o 
   7   1   7     3003.47     3176.75     41.57 o 
   9   1   7       24.34       28.50      8.97 o 
  11   1   7       70.37      114.75     13.71 o 
  13   1   7      499.03      520.81     21.78 o 
  15   1   7        6.16       26.44     13.25 o 
  17   1   7       47.65       42.34     18.14 o 
  19   1   7      670.53      599.68     41.00 o 
  21   1   7      513.51      428.93     33.90 o 
  23   1   7     1934.37     1863.23     85.87 o 
  25   1   7      950.10      914.68     68.44 o 
  27   1   7       23.50       12.16     34.70 o 
  29   1   7       14.09        4.85     31.78 o 
  31   1   7      242.27      229.41     37.47 o 
  33   1   7      306.80      237.87     31.16 o 
  35   1   7      537.23      478.03     43.26 o 
 -34   2   7      197.41      258.62     35.56 o 
 -32   2   7        1.42        3.22     24.99 o 
 -30   2   7     1191.10     1264.46     58.52 o 
 -28   2   7      884.90      914.68     55.24 o 
 -26   2   7      540.26      616.67     46.53 o 
 -24   2   7      399.71      388.22     37.39 o 
 -22   2   7     3626.10     3344.49     76.48 o 
 -20   2   7        4.08       38.30     20.53 o 
 -18   2   7     9219.48     9582.52    190.98 o 
 -16   2   7     2853.07     3080.92     64.16 o 
 -14   2   7      745.80      897.82     39.95 o 
 -12   2   7     2326.25     2580.69     50.30 o 
 -10   2   7     9016.15     9738.32    186.04 o 
  -8   2   7      147.34      194.12     14.50 o 
  -6   2   7     3787.47     3812.13     44.03 o 
  -4   2   7     2584.42     2594.97     35.71 o 
  -2   2   7     4064.33     4176.50     51.63 o 
   0   2   7     2475.12     2552.03     45.04 o 
   2   2   7      889.14      964.18     26.51 o 
   4   2   7     1091.66     1179.94     25.89 o 
   6   2   7     1585.23     1640.02     33.78 o 
   8   2   7     6962.89     7437.20    107.52 o 
  10   2   7     1964.49     2310.60     44.93 o 
  12   2   7      794.89      745.05     30.09 o 
  14   2   7      105.25       93.91     20.21 o 
  16   2   7        0.39       81.46     19.91 o 
  18   2   7      575.60      592.28     41.05 o 
  20   2   7     7610.88     7030.10    195.87 o 
  22   2   7     2633.16     2446.23     85.04 o 
  24   2   7        2.94       17.53     31.93 o 
  26   2   7       25.50       27.76     32.35 o 
  28   2   7      185.42      249.17     42.92 o 
  30   2   7       11.36        1.75     27.87 o 
  32   2   7      952.43     1088.96     59.88 o 
  34   2   7      717.46      727.20     50.25 o 
 -33   3   7       28.52       39.69     19.48 o 
 -31   3   7      872.94      911.07     45.65 o 
 -29   3   7        1.13       -6.88     21.73 o 
 -27   3   7      375.76      364.95     34.91 o 
 -25   3   7      315.73      350.42     36.23 o 
 -23   3   7       51.25       38.69     30.03 o 
 -21   3   7      400.88      372.59     42.39 o 
 -19   3   7        8.94       19.73     31.55 o 
 -17   3   7      188.85      189.73     22.94 o 
 -15   3   7     3728.16     4036.05    129.51 o 
 -13   3   7       74.52       91.40     17.99 o 
 -11   3   7       52.93       65.38     15.33 o 
  -9   3   7     2037.74     2193.95     43.70 o 
  -7   3   7      762.83      868.26     26.68 o 
  -5   3   7     1190.97     1114.63     29.93 o 
  -3   3   7     7272.21     7956.78    177.11 o 
  -1   3   7      791.96      787.34     26.36 o 
   1   3   7     1675.81     1513.02     36.44 o 
   3   3   7     1918.06     2186.68     41.36 o 
   5   3   7     1481.30     1737.62     47.13 o 
   7   3   7      258.40      305.27     21.98 o 
   9   3   7     1048.97     1098.66     36.89 o 
  11   3   7     1299.44     1560.08     44.27 o 
  13   3   7     4906.19     5110.94    104.19 o 
  15   3   7      174.18      262.84     27.85 o 
  17   3   7     1764.65     1751.20     48.72 o 
  19   3   7     1384.32     1183.39     56.13 o 
  21   3   7     1279.69     1135.71     51.33 o 
  23   3   7       91.25      105.81     30.30 o 
  25   3   7      874.55      831.66     46.85 o 
  27   3   7      104.70       84.31     29.68 o 
  29   3   7        1.71       10.08     24.58 o 
  31   3   7      377.22      406.97     40.03 o 
  33   3   7        0.45        7.16     29.56 o 
 -32   4   7       35.79       36.21     24.50 o 
 -30   4   7      315.54      304.75     28.20 o 
 -28   4   7        0.87      -12.97     19.79 o 
 -26   4   7       52.49       59.52     23.54 o 
 -24   4   7      928.11      967.66     49.91 o 
 -22   4   7      518.02      497.70     45.52 o 
 -20   4   7       22.45       21.81     32.34 o 
 -18   4   7     1089.04     1086.73     69.15 o 
 -16   4   7      796.02      724.33     51.67 o 
 -14   4   7      775.46      822.49     38.45 o 
 -12   4   7      505.71      533.81     31.05 o 
 -10   4   7      506.81      595.51     32.52 o 
  -8   4   7      120.31      125.30     19.79 o 
  -6   4   7      130.73      159.40     19.40 o 
  -4   4   7      107.22      109.63     20.60 o 
  -2   4   7      442.54      458.64     31.47 o 
   0   4   7      228.23      246.37     30.74 o 
   2   4   7      314.82      352.74     30.32 o 
   4   4   7      274.17      256.54     26.53 o 
   6   4   7      576.72      568.29     32.09 o 
   8   4   7      327.74      319.83     28.77 o 
  10   4   7        0.37        6.79     21.10 o 
  12   4   7      658.47      644.95     27.70 o 
  14   4   7        4.13       25.84     25.63 o 
  16   4   7      121.51       83.42     28.34 o 
  18   4   7       34.35       44.21     27.63 o 
  20   4   7      579.18      585.69     46.27 o 
  22   4   7      236.32      227.33     31.57 o 
  24   4   7     1048.71      985.19     42.20 o 
  26   4   7        0.10       -6.11     19.37 o 
  28   4   7      105.18      135.52     29.83 o 
  30   4   7        4.51        6.55     23.41 o 
 -29   5   7      232.76      233.72     32.11 o 
 -27   5   7       33.52       32.30     22.15 o 
 -25   5   7      420.50      449.51     38.07 o 
 -23   5   7       67.52       88.81     28.32 o 
 -21   5   7      111.28       92.85     37.44 o 
 -19   5   7      100.30      102.61     32.51 o 
 -17   5   7      712.39      747.04     45.75 o 
 -15   5   7      330.19      338.01     37.35 o 
 -13   5   7     2338.05     2298.93     71.24 o 
 -11   5   7      132.05      161.64     29.96 o 
  -9   5   7      324.27      286.41     34.26 o 
  -7   5   7      180.57      154.80     35.63 o 
  -5   5   7       41.30       70.02     33.66 o 
  -3   5   7       92.07       93.12     26.43 o 
  -1   5   7     6752.32     6999.96    198.33 o 
   1   5   7       19.78       58.75     26.53 o 
   3   5   7        1.78       13.74     25.84 o 
   5   5   7      306.26      237.32     33.06 o 
   7   5   7       43.36       44.21     28.48 o 
   9   5   7     2635.17     2481.03     68.20 o 
  11   5   7      654.89      623.55     43.20 o 
  13   5   7      295.83      371.05     36.36 o 
  15   5   7        2.28       15.93     26.74 o 
  17   5   7      488.17      512.37     40.81 o 
  19   5   7        0.33        4.92     24.54 o 
  21   5   7     1905.70     2065.91     55.42 o 
  23   5   7       10.27       29.33     20.68 o 
  25   5   7        2.82       16.24     18.74 o 
  27   5   7       60.66       51.20     20.91 o 
 -24   6   7      199.19      203.69     25.46 o 
 -22   6   7      127.99      132.86     26.53 o 
 -20   6   7        0.25        3.95     21.31 o 
 -18   6   7        8.21        5.30     21.55 o 
 -16   6   7     2230.74     2312.26     63.70 o 
 -14   6   7      285.61      256.26     37.54 o 
 -12   6   7       38.74       34.20     29.38 o 
 -10   6   7      541.62      441.22     44.60 o 
  -8   6   7      348.52      396.51     44.91 o 
  -6   6   7      152.23      140.91     39.17 o 
  -4   6   7      863.30      756.03     55.80 o 
  -2   6   7     1897.19     2081.53     85.66 o 
   0   6   7     1028.73     1108.62     72.04 o 
   2   6   7      322.50      350.38     49.67 o 
   4   6   7       37.68       40.80     28.34 o 
   6   6   7      608.74      640.43     52.32 o 
   8   6   7       60.07       39.00     26.92 o 
  10   6   7     1665.76     1755.50     61.54 o 
  12   6   7      410.49      399.81     33.91 o 
  14   6   7      124.25      121.28     27.51 o 
  16   6   7       71.28       63.66     23.75 o 
  18   6   7     1294.59     1273.58     43.26 o 
  20   6   7        8.38       12.57     18.18 o 
  22   6   7       86.49       88.69     18.15 o 
  24   6   7       52.95       34.23     43.79 o 
 -19   7   7        0.13      -12.64     34.54 o 
 -17   7   7        7.41       13.89     20.24 o 
 -15   7   7       25.39       33.66     24.63 o 
 -13   7   7      933.00      963.36     74.87 o 
 -11   7   7      799.66      799.31     58.41 o 
  -9   7   7       97.47       83.94     33.95 o 
  -7   7   7        0.61       17.08     29.53 o 
  -5   7   7      214.40      212.05     37.45 o 
  -3   7   7        0.16       17.58     30.35 o 
  -1   7   7     2587.23     2758.14    116.94 o 
   1   7   7      600.45      528.25     46.76 o 
   3   7   7      129.03      129.65     36.31 o 
   5   7   7       93.17       64.12     34.18 o 
   7   7   7      342.24      368.98     41.81 o 
   9   7   7       81.49       99.35     27.31 o 
  11   7   7      358.78      429.14     59.78 o 
  13   7   7       59.80       48.26     22.49 o 
  15   7   7      105.01      102.57     21.73 o 
  17   7   7      342.62      341.40     24.63 o 
  -8   8   7        1.03       15.22     32.50 o 
  -6   8   7       72.50       79.52     28.38 o 
  -4   8   7       71.30       25.66     23.77 o 
  -2   8   7       10.31       30.21     29.08 o 
   0   8   7        0.29       20.62     29.93 o 
   2   8   7      212.15      194.74     31.56 o 
   4   8   7      186.93      201.85     30.10 o 
   6   8   7        1.50       -9.06     23.62 o 
 -34   0   8       78.72       77.62     34.58 o 
 -32   0   8     2447.27     2708.99    106.36 o 
 -30   0   8      633.99      761.43     71.12 o 
 -28   0   8        8.36       13.68     36.72 o 
 -26   0   8     1331.50     1339.51     98.47 o 
 -24   0   8      333.26      256.07     54.95 o 
 -22   0   8      593.80      543.53     55.28 o 
 -20   0   8    44482.89    44278.66    664.54 o 
 -18   0   8    14358.81    14533.22    190.17 o 
 -16   0   8      900.87      820.28     47.88 o 
 -14   0   8     4521.99     4738.12     88.44 o 
 -12   0   8     4164.51     4631.94     74.77 o 
 -10   0   8     7578.56     7482.41    177.72 o 
  -8   0   8    44160.91    44273.17    455.47 o 
  -6   0   8    10259.99    11264.28    143.80 o 
  -4   0   8     1954.61     1992.90     40.08 o 
  -2   0   8    61343.42    60030.36    278.28 o 
   0   0   8      365.51      478.73     22.50 o 
   2   0   8      331.35      326.74     20.45 o 
   4   0   8     2838.84     2343.09     78.49 o 
   6   0   8     3523.94     3386.70     57.64 o 
   8   0   8     2053.79     2568.28     99.35 o 
  10   0   8    30510.29    32466.56    415.34 o 
  12   0   8     6268.03     6898.63    114.78 o 
  14   0   8     1601.20     1275.53     59.49 o 
  16   0   8     3808.82     3899.25    146.21 o 
  18   0   8     2694.24     2210.80     77.43 o 
  20   0   8     1139.77      802.31     59.71 o 
  22   0   8     2336.15     1805.03    116.25 o 
  24   0   8        5.13       20.87     54.18 o 
  26   0   8     1843.05     1968.51    133.26 o 
  28   0   8      118.05      139.93     53.19 o 
  30   0   8     3244.45     3209.58    124.14 o 
  32   0   8     1044.82      950.45     68.80 o 
  34   0   8      123.71       73.65     36.52 o 
 -35   1   8       38.40       52.88     23.63 o 
 -33   1   8        5.26       -9.67     21.71 o 
 -31   1   8       12.68        7.76     24.19 o 
 -29   1   8       47.81       27.02     28.76 o 
 -27   1   8      220.87      315.70     38.73 o 
 -25   1   8     2727.91     2536.48     68.20 o 
 -23   1   8      561.06      453.60     38.40 o 
 -21   1   8     1228.33     1179.40     44.75 o 
 -19   1   8      216.26      301.97     29.55 o 
 -17   1   8      200.59      244.22     25.88 o 
 -15   1   8      531.74      588.77     26.69 o 
 -13   1   8     1907.83     1907.70     38.43 o 
 -11   1   8      121.38      126.58     13.89 o 
  -9   1   8     8600.32     8931.29    131.25 o 
  -7   1   8      964.79      781.75     21.13 o 
  -5   1   8    73136.02    73533.88    558.58 o 
  -3   1   8    64658.64    66990.97    536.16 o 
  -1   1   8     2110.95     2130.73     35.41 o 
   1   1   8      255.72      218.52     11.43 o 
   3   1   8     3728.32     3721.02     60.29 o 
   5   1   8      383.11      390.32     15.79 o 
   7   1   8     1029.93      815.26     22.28 o 
   9   1   8      208.92      218.33     16.08 o 
  11   1   8      506.82      580.31     24.66 o 
  13   1   8     4473.47     4596.04     81.70 o 
  15   1   8     1829.41     1855.54     46.53 o 
  17   1   8        8.78       30.42     21.79 o 
  19   1   8       37.24       32.79     20.70 o 
  21   1   8     1362.09     1187.88     75.96 o 
  23   1   8     4912.82     4591.72    126.17 o 
  25   1   8     8272.88     8819.59    170.12 o 
  27   1   8       38.66       29.18     37.04 o 
  29   1   8     2118.76     2162.43     80.68 o 
  31   1   8       41.46       39.49     29.45 o 
  33   1   8      156.64      134.31     28.30 o 
 -34   2   8      235.91      204.50     26.85 o 
 -32   2   8     1214.28     1348.59     49.19 o 
 -30   2   8       37.64       51.07     29.88 o 
 -28   2   8      305.70      308.54     37.15 o 
 -26   2   8      927.41      883.25     48.49 o 
 -24   2   8        1.20      -15.77     25.11 o 
 -22   2   8     3379.59     3039.02     71.34 o 
 -20   2   8     8619.05     8366.48     93.81 o 
 -18   2   8     8688.82     8910.18    149.53 o 
 -16   2   8     2295.21     2340.54     60.52 o 
 -14   2   8     1443.81     1588.16     48.02 o 
 -12   2   8     1118.23     1194.91     40.44 o 
 -10   2   8        2.25       17.27     11.46 o 
  -8   2   8        3.27       13.61     10.63 o 
  -6   2   8     1994.55     1977.99     40.14 o 
  -4   2   8       68.67       58.88     10.93 o 
  -2   2   8     5280.99     5063.28    101.97 o 
   0   2   8    12657.40    13181.83    168.68 o 
   2   2   8     3539.63     3452.51     60.78 o 
   4   2   8        4.43       16.32      9.60 o 
   6   2   8      382.29      353.47     20.24 o 
   8   2   8     1398.63     1626.68     48.47 o 
  10   2   8     1924.09     1987.16     50.36 o 
  12   2   8     1955.56     1898.10     49.93 o 
  14   2   8      126.38      113.56     22.37 o 
  16   2   8      263.71      163.29     24.50 o 
  18   2   8     5065.70     4515.52     68.93 o 
  20   2   8     1106.00      913.41     53.35 o 
  22   2   8      973.00      787.25     49.50 o 
  24   2   8      801.23      708.06     51.87 o 
  26   2   8        2.68       15.95     31.19 o 
  28   2   8     1293.07     1354.90     61.95 o 
  30   2   8     1997.68     2115.00     81.91 o 
  32   2   8      733.97      728.26     50.41 o 
 -33   3   8        4.54        2.96     21.99 o 
 -31   3   8      183.37      229.42     29.03 o 
 -29   3   8      142.98      116.11     26.22 o 
 -27   3   8       39.45       41.67     25.71 o 
 -25   3   8       12.40       19.08     25.23 o 
 -23   3   8     4907.78     4700.01    100.26 o 
 -21   3   8     1206.86     1192.26     60.12 o 
 -19   3   8      259.79      194.08     35.04 o 
 -17   3   8       51.58      100.74     20.86 o 
 -15   3   8      276.60      332.19     31.95 o 
 -13   3   8       83.51       83.96     20.20 o 
 -11   3   8     3948.14     4438.95     72.95 o 
  -9   3   8        7.16       27.54     14.24 o 
  -7   3   8    22837.40    22912.72    326.31 o 
  -5   3   8     6459.33     6931.69     91.18 o 
  -3   3   8    12955.90    13805.78    240.05 o 
  -1   3   8    20234.92    21875.32    339.64 o 
   1   3   8     1809.10     1863.15     40.11 o 
   3   3   8     1840.15     1986.00     43.05 o 
   5   3   8      882.42      847.91     30.51 o 
   7   3   8      374.82      354.69     24.00 o 
   9   3   8       66.18       76.54     18.07 o 
  11   3   8     5129.81     5057.10    102.52 o 
  13   3   8     2473.70     2646.21     61.64 o 
  15   3   8       75.12      102.95     23.33 o 
  17   3   8      582.19      583.45     46.75 o 
  19   3   8      661.46      508.85     42.84 o 
  21   3   8     2875.57     2542.45     69.62 o 
  23   3   8     3114.24     3186.78     85.80 o 
  25   3   8      119.83      131.66     31.97 o 
  27   3   8     3657.28     4031.21    107.98 o 
  29   3   8       39.27       38.02     26.00 o 
  31   3   8       15.03       16.75     23.58 o 
 -30   4   8      555.58      566.32     30.53 o 
 -28   4   8      338.83      373.66     33.58 o 
 -26   4   8       10.25        0.22     24.67 o 
 -24   4   8     1048.05      996.21     52.88 o 
 -22   4   8     7451.66     8078.66    131.72 o 
 -20   4   8      747.83      736.36     61.11 o 
 -18   4   8     1736.48     1819.65     86.58 o 
 -16   4   8     5644.97     5307.81    103.20 o 
 -14   4   8      450.89      439.16     43.47 o 
 -12   4   8     1428.68     1283.09     38.73 o 
 -10   4   8     1794.39     2059.27     52.91 o 
  -8   4   8     1940.77     2263.35     56.82 o 
  -6   4   8      412.59      487.99     33.95 o 
  -4   4   8     1809.85     1529.83     51.03 o 
  -2   4   8      528.66      553.35     34.45 o 
   0   4   8     8925.37     9751.28    125.19 o 
   2   4   8     1036.40      956.23     48.64 o 
   4   4   8      486.00      447.98     32.46 o 
   6   4   8      512.71      625.21     41.45 o 
   8   4   8        2.46       23.43     21.37 o 
  10   4   8       38.01       20.42     17.73 o 
  12   4   8     4799.00     4561.34     83.94 o 
  14   4   8      803.77      860.94     46.70 o 
  16   4   8     2559.47     2416.71     75.28 o 
  18   4   8      740.53      751.14     47.93 o 
  20   4   8       49.90       32.24     28.29 o 
  22   4   8      669.43      721.85     44.16 o 
  24   4   8     1056.89     1004.13     41.33 o 
  26   4   8       23.27       33.82     21.95 o 
  28   4   8     1711.46     1578.79     56.97 o 
  30   4   8      265.99      259.22     37.29 o 
 -27   5   8       34.38       22.52     21.65 o 
 -25   5   8      409.10      432.15     35.96 o 
 -23   5   8     1970.69     1991.00     65.31 o 
 -21   5   8      381.96      491.14     43.44 o 
 -19   5   8      172.35      150.35     32.33 o 
 -17   5   8      340.64      293.82     43.21 o 
 -15   5   8      191.62      163.59     29.84 o 
 -13   5   8       76.79       71.97     26.38 o 
 -11   5   8     2857.70     2621.16     67.62 o 
  -9   5   8      976.30     1011.72     49.34 o 
  -7   5   8     2123.17     1778.98     65.70 o 
  -5   5   8     3305.08     2751.77     98.20 o 
  -3   5   8     5612.74     5170.61    122.12 o 
  -1   5   8     3830.96     3462.35    106.89 o 
   1   5   8      751.49      655.53     48.89 o 
   3   5   8        1.88       -0.80     28.57 o 
   5   5   8     1184.33     1010.90     48.50 o 
   7   5   8      435.01      392.75     38.58 o 
   9   5   8     1595.38     1545.67     62.25 o 
  11   5   8       19.31       30.07     27.77 o 
  13   5   8      900.07      916.51     47.55 o 
  15   5   8     2024.70     2190.62     67.98 o 
  17   5   8      191.98      187.72     31.58 o 
  19   5   8      671.59      624.19     39.66 o 
  21   5   8     1453.93     1637.57     52.22 o 
  23   5   8      470.29      548.09     32.29 o 
  25   5   8      171.39      131.21     19.87 o 
  27   5   8     1764.83     1936.07     69.12 o 
 -24   6   8       55.14       55.33     22.22 o 
 -22   6   8      265.10      310.30     30.67 o 
 -20   6   8      968.76      996.09     51.81 o 
 -18   6   8      454.78      554.69     39.79 o 
 -16   6   8     1213.60     1123.70     47.04 o 
 -14   6   8     1918.98     1870.34     59.56 o 
 -12   6   8       61.70       68.02     30.93 o 
 -10   6   8       17.80       40.68     32.17 o 
  -8   6   8       21.47       38.74     30.50 o 
  -6   6   8      263.00      270.48     40.99 o 
  -4   6   8      546.82      516.62     49.87 o 
  -2   6   8      530.79      491.16     49.81 o 
   0   6   8     1634.62     1621.51     81.23 o 
   2   6   8      627.37      569.47     56.17 o 
   4   6   8       88.45       85.43     31.77 o 
   6   6   8      224.42      222.66     31.84 o 
   8   6   8        9.90       10.93     25.85 o 
  10   6   8       19.45       11.74     25.71 o 
  12   6   8      316.48      318.64     34.46 o 
  14   6   8      376.87      351.51     31.92 o 
  16   6   8      106.72      138.12     25.84 o 
  18   6   8      106.52       99.77     21.94 o 
  20   6   8      268.28      304.17     24.11 o 
  22   6   8      141.12      155.00     20.76 o 
 -17   7   8      136.80      124.14     37.31 o 
 -15   7   8       98.78      108.44     31.81 o 
 -13   7   8      247.84      302.02     41.33 o 
 -11   7   8       35.28       46.16     31.33 o 
  -9   7   8     1128.63     1033.55     64.20 o 
  -7   7   8      398.81      435.51     45.34 o 
  -5   7   8     1094.77     1098.00     60.50 o 
  -3   7   8     1145.94     1129.24     60.52 o 
  -1   7   8      334.30      314.09     39.60 o 
   1   7   8      256.11      238.39     39.50 o 
   3   7   8      323.15      412.82     45.34 o 
   5   7   8      190.52      188.43     38.28 o 
   7   7   8      525.41      545.55     44.94 o 
   9   7   8      429.79      504.83     42.35 o 
  11   7   8      331.46      333.17     42.82 o 
  13   7   8       22.19       36.78     22.08 o 
  15   7   8        0.40       13.31     18.07 o 
  17   7   8       20.22        7.71     33.00 o 
  -6   8   8      128.39       95.29     44.71 o 
  -4   8   8        0.70       16.71     27.04 o 
  -2   8   8      584.94      533.95     46.77 o 
   0   8   8       52.29       62.94     28.79 o 
   2   8   8      455.58      423.74     43.82 o 
   4   8   8       13.63        1.87     27.84 o 
 -35   1   9       20.79       19.38     29.12 o 
 -33   1   9        3.23       -2.90     22.74 o 
 -31   1   9      130.04      139.00     26.77 o 
 -29   1   9      884.20      801.20     48.38 o 
 -27   1   9      800.77      727.31     47.14 o 
 -25   1   9      180.96      198.13     33.72 o 
 -23   1   9     2447.26     2228.24     72.49 o 
 -21   1   9      854.37      734.86     49.29 o 
 -19   1   9      185.76      180.60     30.41 o 
 -17   1   9     1760.61     1588.71     49.98 o 
 -15   1   9     2499.69     2428.34     51.86 o 
 -13   1   9        1.00       58.53     15.61 o 
 -11   1   9      597.74      731.11     28.57 o 
  -9   1   9      308.35      321.92     18.18 o 
  -7   1   9      284.95      266.51     15.03 o 
  -5   1   9     7739.05     7830.20     79.02 o 
  -3   1   9     9103.67     8521.13     85.74 o 
  -1   1   9      697.96      683.38     20.24 o 
   1   1   9      548.81      681.29     24.11 o 
   3   1   9     1857.58     1875.69     57.45 o 
   5   1   9     1940.20     1916.56     48.46 o 
   7   1   9      575.72      510.05     23.50 o 
   9   1   9      253.37      282.59     22.36 o 
  11   1   9       12.72       90.16     17.97 o 
  13   1   9     1703.80     1692.36     45.68 o 
  15   1   9     4588.12     4650.85    149.09 o 
  17   1   9      950.75      977.57     60.84 o 
  19   1   9        2.97       13.71     22.26 o 
  21   1   9       28.75       38.75     34.17 o 
  23   1   9      339.29      412.18     54.24 o 
  25   1   9       43.75       73.22     39.11 o 
  27   1   9      521.47      598.76     55.63 o 
  29   1   9      617.68      630.17     50.37 o 
  31   1   9      242.26      198.18     33.52 o 
  33   1   9        0.54      -15.00     22.90 o 
 -34   2   9       34.48       62.11     28.32 o 
 -32   2   9      429.16      430.71     30.77 o 
 -30   2   9     1756.58     1809.96     59.09 o 
 -28   2   9      287.06      246.03     36.08 o 
 -26   2   9        3.88        3.69     25.78 o 
 -24   2   9      799.16      755.87     44.99 o 
 -22   2   9      166.72      179.19     31.10 o 
 -20   2   9     4482.34     4120.50     86.82 o 
 -18   2   9     2828.56     2551.40     56.26 o 
 -16   2   9        6.99       10.21     21.78 o 
 -14   2   9      462.41      500.79     35.71 o 
 -12   2   9       68.53       69.78     18.17 o 
 -10   2   9        0.75       55.29     14.83 o 
  -8   2   9     6556.15     6740.88     96.80 o 
  -6   2   9     5379.83     5414.38    118.81 o 
  -4   2   9     1671.89     1746.71     32.62 o 
  -2   2   9       41.59       68.61     11.63 o 
   0   2   9     1592.95     1917.22     35.70 o 
   2   2   9      316.13      379.95     19.28 o 
   4   2   9      406.62      419.88     19.76 o 
   6   2   9      179.16      223.99     18.75 o 
   8   2   9     8148.40     7837.53    134.11 o 
  10   2   9        1.18       47.80     14.87 o 
  12   2   9     1283.26     1402.71     47.07 o 
  14   2   9      893.33      905.52     45.62 o 
  16   2   9      325.65      259.80     31.16 o 
  18   2   9      508.00      397.42     38.01 o 
  20   2   9     3153.73     2818.52     86.04 o 
  22   2   9       16.79        7.56     29.89 o 
  24   2   9      349.32      280.89     35.35 o 
  26   2   9       99.24      128.17     35.67 o 
  28   2   9       68.88       93.43     35.52 o 
  30   2   9      381.82      451.48     48.37 o 
  32   2   9       93.14       76.22     29.02 o 
 -31   3   9       75.33       71.76     24.90 o 
 -29   3   9      553.01      599.29     42.86 o 
 -27   3   9     2412.64     2513.72     73.57 o 
 -25   3   9       93.98      171.82     34.73 o 
 -23   3   9     2090.20     2061.09     74.01 o 
 -21   3   9      248.50      261.10     34.45 o 
 -19   3   9      282.38      252.86     33.63 o 
 -17   3   9      394.69      377.30     39.86 o 
 -15   3   9     4083.91     4258.53    101.21 o 
 -13   3   9      917.08      854.91     42.28 o 
 -11   3   9       60.35       99.15     24.33 o 
  -9   3   9     2523.55     2398.92     71.98 o 
  -7   3   9      805.55      753.94     29.80 o 
  -5   3   9     3361.03     3788.66     79.11 o 
  -3   3   9     1093.84     1102.66     36.50 o 
  -1   3   9      370.11      524.54     27.60 o 
   1   3   9       12.87       35.33     14.29 o 
   3   3   9       97.56       73.18     16.12 o 
   5   3   9     3507.88     3286.18     56.31 o 
   7   3   9     1881.24     1722.54     49.83 o 
   9   3   9        5.59       23.87     17.03 o 
  11   3   9        9.56       54.95     21.08 o 
  13   3   9        0.05       -8.81     18.44 o 
  15   3   9      558.71      466.71     34.94 o 
  17   3   9      103.03       85.29     32.57 o 
  19   3   9      396.51      304.66     38.54 o 
  21   3   9      192.31      193.90     33.03 o 
  23   3   9     1958.18     1968.62     67.20 o 
  25   3   9       68.66       82.16     27.32 o 
  27   3   9      354.83      408.81     43.07 o 
  29   3   9      407.09      407.87     40.19 o 
  31   3   9      550.26      531.25     38.67 o 
 -30   4   9       64.37       62.23     25.43 o 
 -28   4   9        1.97       16.26     20.73 o 
 -26   4   9      231.04      247.90     33.10 o 
 -24   4   9      213.19      225.61     34.20 o 
 -22   4   9     1077.91     1102.43     64.35 o 
 -20   4   9      116.65      104.03     35.91 o 
 -18   4   9        0.57        7.18     30.53 o 
 -16   4   9     1019.42     1043.70     57.46 o 
 -14   4   9      229.92      193.09     36.78 o 
 -12   4   9        4.86       18.30     29.33 o 
 -10   4   9      623.45      532.65     26.95 o 
  -8   4   9      823.63      814.14     39.88 o 
  -6   4   9        1.12       24.72     22.12 o 
  -4   4   9      410.64      462.43     39.10 o 
  -2   4   9      949.67      897.66     43.66 o 
   0   4   9      676.94      659.15     42.92 o 
   2   4   9     1583.32     1458.84     57.90 o 
   4   4   9      295.36      349.65     34.75 o 
   6   4   9        4.55        6.40     21.95 o 
   8   4   9     4775.85     4714.38     73.60 o 
  10   4   9      331.74      273.65     31.20 o 
  12   4   9       90.22       81.87     31.53 o 
  14   4   9      330.75      335.91     37.21 o 
  16   4   9     1129.88     1111.68     59.60 o 
  18   4   9      338.63      372.26     38.77 o 
  20   4   9     2604.30     2637.39     77.29 o 
  22   4   9       12.27       49.79     26.21 o 
  24   4   9       49.83       18.90     23.74 o 
  26   4   9      140.80      146.38     26.78 o 
  28   4   9      410.70      397.17     36.18 o 
 -27   5   9       76.31       60.17     20.40 o 
 -25   5   9       18.40       12.27     23.28 o 
 -23   5   9       14.08       31.88     25.01 o 
 -21   5   9     1292.50     1427.53     61.21 o 
 -19   5   9     1148.86     1164.18     55.16 o 
 -17   5   9      114.18      110.57     31.23 o 
 -15   5   9        0.05       23.12     25.27 o 
 -13   5   9      314.49      277.80     37.91 o 
 -11   5   9       58.67       64.36     27.25 o 
  -9   5   9      245.09      195.57     31.59 o 
  -7   5   9     2529.57     2126.50     73.17 o 
  -5   5   9      163.44      122.18     34.41 o 
  -3   5   9        9.65        7.54     27.16 o 
  -1   5   9      428.68      413.95     45.43 o 
   1   5   9      237.34      265.89     39.73 o 
   3   5   9      385.66      380.59     41.43 o 
   5   5   9       11.23      -10.26     25.41 o 
   7   5   9       77.91       68.26     28.69 o 
   9   5   9       80.29       67.72     30.16 o 
  11   5   9      308.83      321.73     39.72 o 
  13   5   9      569.45      613.97     46.90 o 
  15   5   9       24.79       40.54     26.87 o 
  17   5   9       59.26       37.29     26.29 o 
  19   5   9       27.43       18.98     24.55 o 
  21   5   9     1114.06     1160.22     43.95 o 
  23   5   9      106.94      137.12     22.50 o 
  25   5   9       13.42       13.70     17.48 o 
 -22   6   9     1806.33     1744.72     50.77 o 
 -20   6   9      133.10      164.00     26.39 o 
 -18   6   9        6.82        1.26     23.34 o 
 -16   6   9      192.10      257.50     34.12 o 
 -14   6   9       62.97       78.75     26.23 o 
 -12   6   9     1704.86     1664.52     56.91 o 
 -10   6   9      743.72      766.82     51.41 o 
  -8   6   9     1065.54     1169.36     67.42 o 
  -6   6   9     1453.04     1378.66     71.12 o 
  -4   6   9       16.89       14.58     32.80 o 
  -2   6   9      205.52      166.38     37.99 o 
   0   6   9      281.42      268.18     42.62 o 
   2   6   9       26.91       31.01     32.92 o 
   4   6   9        0.64        4.83     26.73 o 
   6   6   9     1922.20     1904.56     67.65 o 
   8   6   9       13.15       -1.95     24.94 o 
  10   6   9      544.81      657.89     42.59 o 
  12   6   9      129.96      112.86     27.79 o 
  14   6   9        1.15        8.97     23.55 o 
  16   6   9        2.51       -5.19     21.73 o 
  18   6   9     1150.45     1215.36     41.01 o 
  20   6   9        7.26       21.77     17.57 o 
  22   6   9      548.80      570.91     33.69 o 
 -17   7   9       61.49       92.20     40.71 o 
 -15   7   9      115.74      115.03     33.28 o 
 -13   7   9      657.84      706.05     49.84 o 
 -11   7   9        7.72       23.37     28.52 o 
  -9   7   9       49.91       46.97     30.23 o 
  -7   7   9      677.85      665.86     47.86 o 
  -5   7   9       13.60       16.58     27.38 o 
  -3   7   9       29.08       25.78     27.52 o 
  -1   7   9      358.64      369.52     41.49 o 
   1   7   9       12.58       -0.03     26.04 o 
   3   7   9      150.50      156.51     32.35 o 
   5   7   9      172.31      199.06     37.84 o 
   7   7   9      365.91      300.52     52.70 o 
   9   7   9      351.63      373.49     38.25 o 
  11   7   9       38.94       55.87     22.73 o 
  13   7   9       57.89       53.30     20.78 o 
  15   7   9        0.20       -4.30     18.19 o 
 -34   0  10       86.12       55.47     31.96 o 
 -32   0  10     2124.15     2284.81    104.08 o 
 -30   0  10     1648.31     1832.84     75.90 o 
 -28   0  10      236.32      262.60     43.79 o 
 -26   0  10     2114.03     1999.60    114.25 o 
 -24   0  10      564.24      719.30    116.57 o 
 -22   0  10     2376.26     2247.73    137.46 o 
 -20   0  10     3695.99     3114.68    127.97 o 
 -18   0  10    12228.37    12001.53    401.30 o 
 -16   0  10     3131.99     3103.73     95.61 o 
 -14   0  10    21321.96    21745.89    228.33 o 
 -12   0  10      631.18      723.17     47.45 o 
 -10   0  10      243.46      385.69     31.42 o 
  -8   0  10       43.25      275.50     26.74 o 
  -6   0  10    11042.44    12645.03    130.24 o 
  -4   0  10    15325.45    14717.52    164.05 o 
  -2   0  10    18839.89    21396.67    171.81 o 
   0   0  10     1409.95     1595.33     40.63 o 
   2   0  10     3914.39     3280.85     65.43 o 
   4   0  10      911.98     1386.39     56.84 o 
   6   0  10     8332.36     7720.17    135.58 o 
   8   0  10     1342.47     1628.57     53.71 o 
  10   0  10     1568.57     1617.77     63.76 o 
  12   0  10     2439.02     2450.58     78.24 o 
  14   0  10    21206.82    20424.61    379.02 o 
  16   0  10      687.86      890.46     96.68 o 
  18   0  10       93.98       56.31     27.16 o 
  20   0  10     4599.83     4421.92    278.00 o 
  22   0  10     9463.93     8893.36    223.69 o 
  24   0  10      997.52      945.64     95.42 o 
  26   0  10       54.36      201.95     61.67 o 
  28   0  10        9.33       30.16     47.34 o 
  30   0  10      365.51      380.51     49.56 o 
  32   0  10     1860.91     1873.44     77.26 o 
 -33   1  10      113.59      117.49     20.98 o 
 -31   1  10     1506.82     1421.40     52.22 o 
 -29   1  10      793.29      782.60     51.81 o 
 -27   1  10       29.43       34.30     26.23 o 
 -25   1  10    10553.08     9946.53    173.03 o 
 -23   1  10     4142.06     3787.19    122.84 o 
 -21   1  10       15.39       -4.81     27.96 o 
 -19   1  10      790.27      805.14     38.33 o 
 -17   1  10     2092.96     2181.64     64.04 o 
 -15   1  10     3015.90     3411.37     68.26 o 
 -13   1  10    14569.38    15369.05    297.88 o 
 -11   1  10     2081.64     2119.77     49.03 o 
  -9   1  10     1567.78     1231.96     36.77 o 
  -7   1  10     3127.89     3033.82    104.27 o 
  -5   1  10     1068.42      956.88     27.90 o 
  -3   1  10       54.27       99.52     13.56 o 
  -1   1  10    31849.18    33886.57    388.28 o 
   1   1  10     1721.91     2332.90     39.23 o 
   3   1  10     3355.83     3326.08     53.11 o 
   5   1  10     8341.09     8623.07    153.81 o 
   7   1  10       85.34      164.17     17.92 o 
   9   1  10     1530.29     1381.56     41.94 o 
  11   1  10     3401.68     3089.90     61.84 o 
  13   1  10     3779.39     3556.50     66.44 o 
  15   1  10       26.55       46.64     24.26 o 
  17   1  10      695.24      603.88     35.64 o 
  19   1  10      241.41      155.63     35.38 o 
  21   1  10       53.92       22.05     34.80 o 
  23   1  10      863.36      764.96     64.97 o 
  25   1  10       53.47      101.98     37.45 o 
  27   1  10        9.65       32.54     32.17 o 
  29   1  10      556.80      555.77     44.64 o 
  31   1  10      282.82      228.25     31.96 o 
  33   1  10      325.62      293.92     30.32 o 
 -34   2  10     1146.67     1075.91     83.26 o 
 -32   2  10      393.77      435.67     37.31 o 
 -30   2  10      498.19      488.07     37.63 o 
 -28   2  10      775.35      754.45     51.15 o 
 -26   2  10       12.59        0.07     26.86 o 
 -24   2  10      164.34      173.17     31.43 o 
 -22   2  10      910.66      856.25     48.02 o 
 -20   2  10     6218.21     5678.92     95.92 o 
 -18   2  10     5363.49     4831.89     81.17 o 
 -16   2  10     8657.88     9571.08    193.39 o 
 -14   2  10     3053.21     3026.87     75.00 o 
 -12   2  10     2343.16     2267.88     57.44 o 
 -10   2  10      356.17      437.88     29.10 o 
  -8   2  10     3999.83     4139.99     68.31 o 
  -6   2  10     4715.67     4638.94     93.80 o 
  -4   2  10     6831.86     6888.07    101.77 o 
  -2   2  10    11993.93    12721.01    101.44 o 
   0   2  10     5196.06     5141.91     78.88 o 
   2   2  10      444.42      392.75     22.24 o 
   4   2  10      795.53      794.75     31.48 o 
   6   2  10     7474.78     7431.73     99.17 o 
   8   2  10     2391.74     2437.58     61.44 o 
  10   2  10     3459.20     3276.11     70.06 o 
  12   2  10     2622.14     2566.43     71.22 o 
  14   2  10     3366.77     3191.49     78.42 o 
  16   2  10     4192.38     4037.08     65.06 o 
  18   2  10     2406.37     2113.87     70.96 o 
  20   2  10      762.06      544.76     40.58 o 
  22   2  10     1703.19     1382.52     58.65 o 
  24   2  10      423.96      413.17     38.77 o 
  26   2  10      423.56      499.01     42.91 o 
  28   2  10       45.90       62.50     32.06 o 
  30   2  10      387.30      422.74     45.04 o 
  32   2  10      451.88      518.14     35.70 o 
 -31   3  10      120.75      120.19     26.34 o 
 -29   3  10       38.22       44.82     22.67 o 
 -27   3  10     4202.33     4004.83     82.64 o 
 -25   3  10      895.38      957.05     56.27 o 
 -23   3  10     1498.61     1318.69     52.19 o 
 -21   3  10     2559.21     2549.80     70.06 o 
 -19   3  10      201.03      227.18     33.18 o 
 -17   3  10     1668.05     1600.87     62.93 o 
 -15   3  10     1725.18     1514.81     67.58 o 
 -13   3  10        0.76       14.10     20.46 o 
 -11   3  10     4645.53     4915.95     97.25 o 
  -9   3  10     3800.45     3752.28     83.05 o 
  -7   3  10     1705.46     1604.29     45.50 o 
  -5   3  10      692.83      926.34     38.06 o 
  -3   3  10      931.55     1035.58     40.14 o 
  -1   3  10      716.19      845.84     37.11 o 
   1   3  10    11390.40    12171.39    161.64 o 
   3   3  10     1990.64     2290.45     53.59 o 
   5   3  10       19.38       23.73     18.27 o 
   7   3  10     2287.69     2253.73     58.10 o 
   9   3  10     1173.41     1086.09     44.56 o 
  11   3  10      767.47      624.47     34.97 o 
  13   3  10      661.63      617.48     36.46 o 
  15   3  10      427.88      312.00     38.83 o 
  17   3  10       28.19       45.28     31.85 o 
  19   3  10      810.47      809.32     44.22 o 
  21   3  10     1599.84     1432.73     56.99 o 
  23   3  10       15.54       14.82     27.55 o 
  25   3  10        1.80       13.01     24.11 o 
  27   3  10      111.63      150.45     32.07 o 
  29   3  10       44.49       46.44     23.45 o 
 -30   4  10        5.98        1.59     29.42 o 
 -28   4  10      964.88      981.18     43.44 o 
 -26   4  10        2.67       15.54     24.00 o 
 -24   4  10        1.91        0.20     26.16 o 
 -22   4  10     2311.58     2468.91     85.82 o 
 -20   4  10     2005.35     2233.99     77.90 o 
 -18   4  10     1784.31     1736.09     70.76 o 
 -16   4  10     6003.82     5864.88    115.35 o 
 -14   4  10      701.57      682.89     42.95 o 
 -12   4  10     4357.73     4108.17     82.06 o 
 -10   4  10     1575.63     1418.64     56.80 o 
  -8   4  10      104.85      113.33     22.10 o 
  -6   4  10      779.23      660.19     37.24 o 
  -4   4  10    10736.94    11018.31    239.80 o 
  -2   4  10      892.72      867.80     42.14 o 
   0   4  10     3572.15     3324.14    104.03 o 
   2   4  10      282.41      328.30     31.84 o 
   4   4  10     2227.40     1977.74     63.88 o 
   6   4  10     1142.04     1090.30     41.51 o 
   8   4  10       27.29       40.66     25.33 o 
  10   4  10      344.42      331.13     34.48 o 
  12   4  10     1983.41     1929.61     76.07 o 
  14   4  10     1260.63     1239.69     63.53 o 
  16   4  10     3886.94     4074.46     94.86 o 
  18   4  10      423.71      487.72     43.64 o 
  20   4  10     2511.92     2460.66     70.30 o 
  22   4  10       44.37       60.18     28.53 o 
  24   4  10      627.13      606.25     36.23 o 
  26   4  10      203.56      213.40     28.01 o 
  28   4  10      265.79      316.87     32.23 o 
 -27   5  10     1502.97     1479.58     54.45 o 
 -25   5  10      134.38      107.63     23.23 o 
 -23   5  10     1789.82     1932.38     63.16 o 
 -21   5  10      934.27     1015.30     52.90 o 
 -19   5  10      827.15      931.64     57.02 o 
 -17   5  10        1.29       -7.20     25.58 o 
 -15   5  10      538.19      546.45     41.58 o 
 -13   5  10       34.89       20.76     25.32 o 
 -11   5  10     3035.81     3116.17     85.82 o 
  -9   5  10      737.83      532.83     41.72 o 
  -7   5  10     2192.53     1999.14     72.38 o 
  -5   5  10      876.97      910.80     49.91 o 
  -3   5  10     2010.43     1961.93     70.06 o 
  -1   5  10       26.33       23.84     26.72 o 
   1   5  10     2936.59     2711.67     81.90 o 
   3   5  10      700.48      728.28     50.53 o 
   5   5  10      317.36      263.47     32.46 o 
   7   5  10     1743.25     1724.66     59.44 o 
   9   5  10       20.13       11.33     25.91 o 
  11   5  10     1552.80     1523.57     62.76 o 
  13   5  10      116.15      127.97     34.34 o 
  15   5  10       14.68        7.50     26.74 o 
  17   5  10       27.95        6.57     23.80 o 
  19   5  10       11.47       12.74     23.27 o 
  21   5  10        9.10       10.35     19.54 o 
  23   5  10       53.32       55.78     19.03 o 
  25   5  10      323.31      315.23     36.70 o 
 -22   6  10     1188.00     1212.53     48.52 o 
 -20   6  10      182.40      205.84     26.01 o 
 -18   6  10     1208.07     1247.09     46.42 o 
 -16   6  10     1057.29      979.12     52.12 o 
 -14   6  10     1251.35     1216.21     51.30 o 
 -12   6  10       38.02       13.26     22.77 o 
 -10   6  10       37.08       32.20     26.93 o 
  -8   6  10       11.88       -5.46     30.70 o 
  -6   6  10      790.93      744.99     57.91 o 
  -4   6  10     1796.96     1627.44     74.35 o 
  -2   6  10     1405.70     1303.74     67.74 o 
   0   6  10      269.41      271.53     42.35 o 
   2   6  10      632.77      585.63     54.91 o 
   4   6  10     1907.34     1803.86     69.89 o 
   6   6  10      203.21      184.06     28.09 o 
   8   6  10       27.74       27.61     23.08 o 
  10   6  10      793.65      825.02     44.37 o 
  12   6  10      502.23      552.98     38.33 o 
  14   6  10      659.37      643.59     38.17 o 
  16   6  10     1522.36     1619.59     48.97 o 
  18   6  10      156.63      123.65     22.00 o 
  20   6  10      269.31      279.56     25.34 o 
 -15   7  10       80.31       58.09     27.60 o 
 -13   7  10      359.50      353.10     43.49 o 
 -11   7  10      190.38      175.78     35.89 o 
  -9   7  10     1723.39     1666.23     75.49 o 
  -7   7  10      367.56      452.47     41.63 o 
  -5   7  10        0.86       12.69     25.86 o 
  -3   7  10       12.29        6.82     23.77 o 
  -1   7  10      957.72      920.96     51.93 o 
   1   7  10      172.19      179.74     31.12 o 
   3   7  10      287.53      332.83     34.67 o 
   5   7  10      405.63      430.83     45.53 o 
   7   7  10       94.02      103.86     29.53 o 
   9   7  10      436.88      468.36     45.99 o 
  11   7  10        5.38        8.27     20.38 o 
  13   7  10       26.03       33.55     24.16 o 
 -33   1  11       41.17       52.99     25.51 o 
 -31   1  11       42.63       57.20     24.41 o 
 -29   1  11      322.98      319.59     33.41 o 
 -27   1  11       90.32       77.39     30.16 o 
 -25   1  11      582.09      557.48     47.90 o 
 -23   1  11     1668.70     1476.53     67.64 o 
 -21   1  11       16.00       25.33     32.87 o 
 -19   1  11      292.08      223.70     38.85 o 
 -17   1  11        3.61       14.75     20.27 o 
 -15   1  11        1.92        9.63     19.65 o 
 -13   1  11      155.04      190.78     23.24 o 
 -11   1  11     1244.44     1452.24     43.80 o 
  -9   1  11     1939.99     2108.40     50.17 o 
  -7   1  11      936.88     1044.48     34.38 o 
  -5   1  11      137.78      216.46     17.82 o 
  -3   1  11       31.68      132.66     15.18 o 
  -1   1  11      796.71     1008.86     28.88 o 
   1   1  11      270.76      326.60     20.04 o 
   3   1  11       14.34       43.98     13.47 o 
   5   1  11        6.31       18.53     14.61 o 
   7   1  11       53.79      101.29     18.96 o 
   9   1  11        8.75       37.00     17.78 o 
  11   1  11       63.43       78.41     20.67 o 
  13   1  11      216.78      198.08     26.19 o 
  15   1  11        3.12        3.52     22.69 o 
  17   1  11      153.23      121.05     34.49 o 
  19   1  11       67.80       76.65     33.10 o 
  21   1  11        6.87       22.41     33.46 o 
  23   1  11        6.12       19.28     29.75 o 
  25   1  11        1.01       -7.69     29.75 o 
  27   1  11       27.40       28.27     30.08 o 
  29   1  11      522.73      530.35     42.49 o 
  31   1  11      976.47      990.91     42.47 o 
 -32   2  11      322.13      331.55     33.28 o 
 -30   2  11        5.02       -0.70     22.57 o 
 -28   2  11        0.91       11.13     25.63 o 
 -26   2  11       77.67       84.00     26.64 o 
 -24   2  11      832.85      751.33     41.24 o 
 -22   2  11      290.44      273.28     33.80 o 
 -20   2  11     1253.66     1303.43     57.16 o 
 -18   2  11        2.31       23.99     29.07 o 
 -16   2  11        2.06       11.60     19.42 o 
 -14   2  11        9.10       10.28     22.81 o 
 -12   2  11      920.73      996.78     43.57 o 
 -10   2  11     1950.42     2077.99     75.87 o 
  -8   2  11     8450.80     8991.33    129.78 o 
  -6   2  11     1106.04     1150.70     41.34 o 
  -4   2  11        1.77       23.54     14.18 o 
  -2   2  11     2058.59     2181.19     48.91 o 
   0   2  11     1525.01     1806.01     46.28 o 
   2   2  11      302.88      317.98     22.00 o 
   4   2  11      185.34      236.45     23.01 o 
   6   2  11      886.85     1001.11     41.54 o 
   8   2  11     3494.60     3747.66     74.33 o 
  10   2  11      173.44      236.36     29.41 o 
  12   2  11        9.15       31.17     25.33 o 
  14   2  11     1333.90     1221.65     47.98 o 
  16   2  11     2365.46     2111.74     70.55 o 
  18   2  11      512.86      459.46     39.39 o 
  20   2  11        1.63       27.96     26.67 o 
  22   2  11     2350.08     2331.94     72.59 o 
  24   2  11      179.63      167.16     32.60 o 
  26   2  11       30.68       25.46     30.65 o 
  28   2  11       66.69      116.49     31.61 o 
  30   2  11      543.92      511.46     41.18 o 
 -31   3  11      243.78      202.12     26.87 o 
 -29   3  11      105.61       86.00     24.88 o 
 -27   3  11       32.19       27.89     24.34 o 
 -25   3  11      439.14      475.80     37.28 o 
 -23   3  11     1735.67     1680.37     55.96 o 
 -21   3  11       33.30       53.81     27.18 o 
 -19   3  11      143.00      128.12     31.60 o 
 -17   3  11      612.13      535.47     43.93 o 
 -15   3  11        8.99       14.84     29.29 o 
 -13   3  11      233.75      190.38     33.07 o 
 -11   3  11       43.35       56.64     21.10 o 
  -9   3  11       13.81       11.87     21.84 o 
  -7   3  11      223.79      235.20     27.26 o 
  -5   3  11     2190.75     2202.63     62.98 o 
  -3   3  11     2364.07     2157.62     58.24 o 
  -1   3  11     2776.47     3121.10     75.62 o 
   1   3  11     1388.17     1373.79     53.58 o 
   3   3  11       63.23       93.51     23.38 o 
   5   3  11       46.03       25.96     20.46 o 
   7   3  11      225.74      226.63     28.97 o 
   9   3  11      301.64      285.56     26.36 o 
  11   3  11       20.41       18.45     21.27 o 
  13   3  11      473.91      457.33     45.38 o 
  15   3  11     1234.21     1198.88     63.08 o 
  17   3  11       34.28       37.78     29.85 o 
  19   3  11      225.91      207.34     31.12 o 
  21   3  11       35.80       47.52     25.67 o 
  23   3  11      184.95      200.01     30.69 o 
  25   3  11       18.86       21.49     23.45 o 
  27   3  11       54.65       35.15     24.94 o 
  29   3  11      404.14      416.14     40.81 o 
 -28   4  11        5.87       -0.03     19.89 o 
 -26   4  11      225.21      228.03     30.23 o 
 -24   4  11      162.88      162.38     31.53 o 
 -22   4  11      578.81      632.72     49.98 o 
 -20   4  11      905.99      997.17     55.26 o 
 -18   4  11      276.65      263.33     36.77 o 
 -16   4  11      166.05      211.85     34.07 o 
 -14   4  11        3.48        2.93     25.79 o 
 -12   4  11        1.63       -0.47     26.25 o 
 -10   4  11     1271.87     1239.70     57.78 o 
  -8   4  11      614.97      527.34     46.14 o 
  -6   4  11        0.55       19.41     33.43 o 
  -4   4  11      867.35      856.66     56.62 o 
  -2   4  11       45.81       43.89     21.93 o 
   0   4  11     1037.83     1046.30     44.57 o 
   2   4  11       16.25       10.94     26.36 o 
   4   4  11       37.24       38.47     27.90 o 
   6   4  11      447.37      391.01     37.56 o 
   8   4  11     2782.36     2818.07     71.48 o 
  10   4  11     1571.87     1514.84     57.22 o 
  12   4  11       17.52       28.29     29.23 o 
  14   4  11      641.59      632.43     54.05 o 
  16   4  11      202.87      224.23     40.52 o 
  18   4  11       21.64       15.43     25.68 o 
  20   4  11      363.66      378.13     35.97 o 
  22   4  11      486.51      499.18     36.54 o 
  24   4  11      111.58      112.61     22.20 o 
  26   4  11        1.39       12.95     20.36 o 
 -25   5  11      154.13      132.51     23.16 o 
 -23   5  11      171.63      173.41     27.04 o 
 -21   5  11      278.50      279.04     33.97 o 
 -19   5  11      186.99      205.48     33.76 o 
 -17   5  11      425.87      441.57     35.51 o 
 -15   5  11       95.66      106.82     30.09 o 
 -13   5  11        0.25        5.40     27.70 o 
 -11   5  11        4.94       27.25     30.18 o 
  -9   5  11       65.12       80.59     32.12 o 
  -7   5  11     1028.39      972.71     54.28 o 
  -5   5  11     1003.72      920.23     50.65 o 
  -3   5  11      325.18      285.50     36.72 o 
  -1   5  11      109.61      108.00     30.34 o 
   1   5  11      551.79      503.32     42.51 o 
   3   5  11      146.27      106.78     30.26 o 
   5   5  11       16.83       15.69     27.26 o 
   7   5  11       38.71       32.14     25.11 o 
   9   5  11      124.26      141.08     32.33 o 
  11   5  11       14.73       44.97     31.42 o 
  13   5  11      909.89      959.31     55.98 o 
  15   5  11        1.11       22.33     27.18 o 
  17   5  11       25.99       28.84     33.66 o 
  19   5  11        0.21        7.87     22.84 o 
  21   5  11      117.21      125.81     24.35 o 
  23   5  11       71.50       83.23     20.02 o 
 -20   6  11        8.73       14.10     19.16 o 
 -18   6  11      266.07      262.09     29.40 o 
 -16   6  11        0.38        2.34     22.12 o 
 -14   6  11        9.24       17.09     22.50 o 
 -12   6  11        2.81       30.55     23.86 o 
 -10   6  11      904.76      820.91     50.76 o 
  -8   6  11        4.52       27.27     29.56 o 
  -6   6  11     2042.19     1869.29     75.71 o 
  -4   6  11        0.66       22.66     28.42 o 
  -2   6  11      355.78      316.69     42.78 o 
   0   6  11      188.60      202.01     33.50 o 
   2   6  11      181.53      169.86     31.20 o 
   4   6  11        0.52       15.06     23.37 o 
   6   6  11      171.20      179.71     30.40 o 
   8   6  11        2.76       21.95     21.49 o 
  10   6  11     1955.78     2144.02     60.18 o 
  12   6  11     1277.84     1368.11     49.36 o 
  14   6  11      819.02      843.68     42.29 o 
  16   6  11      483.89      490.66     32.00 o 
  18   6  11      268.11      251.71     24.74 o 
  20   6  11      750.00      757.98     58.90 o 
 -13   7  11        0.59        4.82     29.47 o 
 -11   7  11       83.16       69.72     33.26 o 
  -9   7  11       12.88       26.93     25.00 o 
  -7   7  11      157.75      159.79     27.51 o 
  -5   7  11      716.39      724.50     47.62 o 
  -3   7  11       91.91      100.27     29.33 o 
  -1   7  11        7.23       22.76     23.94 o 
   1   7  11      732.77      794.79     53.23 o 
   3   7  11      110.26      115.94     26.18 o 
   5   7  11        7.65        8.42     22.25 o 
   7   7  11       65.38       39.64     25.85 o 
   9   7  11      231.18      206.10     32.63 o 
  11   7  11        0.45        0.36     26.07 o 
 -32   0  12       12.05       22.36     29.42 o 
 -30   0  12      654.17      649.65     72.01 o 
 -28   0  12      881.90      847.92     76.76 o 
 -26   0  12     1140.52     1206.87     93.16 o 
 -24   0  12      118.83       97.67     47.72 o 
 -22   0  12     1375.17     1294.72    104.69 o 
 -20   0  12      360.30      255.01     52.71 o 
 -18   0  12     1424.67     1274.44     88.86 o 
 -16   0  12       55.97      102.63     28.93 o 
 -14   0  12      944.17     1013.30     78.51 o 
 -12   0  12     1039.14     1045.14     58.82 o 
 -10   0  12     2818.60     2824.75     93.86 o 
  -8   0  12     3738.58     3462.31     76.54 o 
  -6   0  12    33873.17    34622.26    669.96 o 
  -4   0  12       56.88       73.50     19.75 o 
  -2   0  12     1653.05     1503.39     72.28 o 
   0   0  12    19264.16    18395.19    303.87 o 
   2   0  12     6366.44     6928.15    131.33 o 
   4   0  12     1356.69     1555.87     53.71 o 
   6   0  12     3574.39     3139.98     95.51 o 
   8   0  12    14836.49    14776.68    471.09 o 
  10   0  12     1556.33     1758.97     97.91 o 
  12   0  12      929.90      915.37     76.80 o 
  14   0  12       26.16       59.13     35.44 o 
  16   0  12     2063.74     1786.31     96.72 o 
  18   0  12     1786.11     1554.53     88.02 o 
  20   0  12     3158.88     3155.94    155.48 o 
  22   0  12      859.38      845.83     85.98 o 
  24   0  12      320.79      266.18     66.79 o 
  26   0  12       20.42       59.52     54.22 o 
  28   0  12      339.78      336.05     78.17 o 
  30   0  12      302.58      325.04     42.67 o 
 -33   1  12       93.85       74.01     44.41 o 
 -31   1  12        3.17        9.83     25.45 o 
 -29   1  12      740.69      760.70     46.55 o 
 -27   1  12      185.43      236.32     37.35 o 
 -25   1  12     2828.68     2849.64     92.40 o 
 -23   1  12      464.79      398.35     45.26 o 
 -21   1  12     6569.05     6241.39    127.22 o 
 -19   1  12     9655.98     8769.29    138.95 o 
 -17   1  12     7462.74     7024.38    139.38 o 
 -15   1  12     4974.21     4646.35     70.63 o 
 -13   1  12     7137.94     7284.97    113.26 o 
 -11   1  12      110.89      117.83     22.67 o 
  -9   1  12     2209.94     2017.21     53.83 o 
  -7   1  12     7110.80     6835.45     83.46 o 
  -5   1  12      432.62      414.50     25.80 o 
  -3   1  12    10996.61    11747.81    177.09 o 
  -1   1  12     1319.78     1606.14     47.89 o 
   1   1  12      164.31      200.68     17.90 o 
   3   1  12     1199.46     1028.52     35.91 o 
   5   1  12      889.96     1142.05     38.30 o 
   7   1  12     2754.15     2793.96     61.29 o 
   9   1  12     4428.41     4409.43     77.75 o 
  11   1  12       45.77       42.01     21.78 o 
  13   1  12      377.32      396.89     31.00 o 
  15   1  12       71.87       92.01     30.00 o 
  17   1  12       32.98       58.35     30.36 o 
  19   1  12        9.62       28.01     28.99 o 
  21   1  12      941.64     1206.17     66.19 o 
  23   1  12      408.45      419.16     42.36 o 
  25   1  12     3615.50     4136.02    169.81 o 
  27   1  12      747.88      815.95     52.56 o 
  29   1  12      440.66      461.29     39.82 o 
  31   1  12     1234.29     1152.39     41.82 o 
 -32   2  12       50.19       46.93     27.62 o 
 -30   2  12      994.52      921.27     42.70 o 
 -28   2  12      181.93      183.44     27.28 o 
 -26   2  12      592.00      654.99     42.03 o 
 -24   2  12        3.10        1.27     22.76 o 
 -22   2  12      462.53      495.75     40.91 o 
 -20   2  12     1500.29     1286.42     56.71 o 
 -18   2  12     1418.26     1311.73     58.25 o 
 -16   2  12      216.36      205.83     32.79 o 
 -14   2  12      143.35      150.70     22.97 o 
 -12   2  12      665.56      628.92     33.03 o 
 -10   2  12      110.28      125.32     23.73 o 
  -8   2  12        9.81       25.30     17.48 o 
  -6   2  12      886.42     1020.44     44.60 o 
  -4   2  12     4401.99     4734.33     85.02 o 
  -2   2  12     4360.20     4188.45     69.60 o 
   0   2  12     4373.45     4023.80    105.92 o 
   2   2  12     1664.46     1661.36     49.00 o 
   4   2  12     1509.43     1457.24     46.14 o 
   6   2  12     1272.36     1298.19     49.22 o 
   8   2  12     1883.48     2025.93     60.18 o 
  10   2  12       54.01       56.44     26.21 o 
  12   2  12      184.17      126.93     22.18 o 
  14   2  12     1849.79     1787.04     69.02 o 
  16   2  12     1299.63     1190.59     57.83 o 
  18   2  12      265.51      239.02     35.33 o 
  20   2  12     3154.76     2884.95     70.98 o 
  22   2  12     1614.92     1465.06     57.98 o 
  24   2  12       53.54       48.22     29.58 o 
  26   2  12       49.86       77.80     28.13 o 
  28   2  12       76.66       79.54     28.43 o 
  30   2  12      309.08      252.16     30.07 o 
 -29   3  12       45.10       55.27     20.96 o 
 -27   3  12     1710.85     1563.33     50.52 o 
 -25   3  12      687.89      720.79     37.90 o 
 -23   3  12       50.16       57.40     24.03 o 
 -21   3  12      631.41      648.44     39.98 o 
 -19   3  12     6160.41     5931.49    105.42 o 
 -17   3  12     7411.06     7624.00    133.36 o 
 -15   3  12     3145.67     2933.04     88.36 o 
 -13   3  12      443.29      385.78     43.41 o 
 -11   3  12     3097.02     2758.15     84.34 o 
  -9   3  12     1258.55     1193.38     43.44 o 
  -7   3  12       89.95       72.34     20.28 o 
  -5   3  12     9882.95     9556.72    166.77 o 
  -3   3  12      169.20      227.41     29.77 o 
  -1   3  12      709.26      645.38     43.55 o 
   1   3  12      102.11      108.82     28.33 o 
   3   3  12      377.55      455.61     37.33 o 
   5   3  12       66.64      109.04     21.47 o 
   7   3  12       87.61       79.77     21.73 o 
   9   3  12      706.48      711.89     46.76 o 
  11   3  12      911.00      998.36     53.45 o 
  13   3  12      963.12      840.03     54.61 o 
  15   3  12      788.86      695.26     53.68 o 
  17   3  12      429.65      409.15     42.01 o 
  19   3  12      168.16      164.22     29.68 o 
  21   3  12      186.36      185.18     31.27 o 
  23   3  12     2328.31     2410.45     62.75 o 
  25   3  12      684.60      687.61     36.80 o 
  27   3  12      971.17      981.44     79.27 o 
  29   3  12      932.93     1099.35     78.64 o 
 -28   4  12     1213.77     1236.95     70.77 o 
 -26   4  12       44.53       42.67     23.22 o 
 -24   4  12       24.73       23.44     24.98 o 
 -22   4  12       19.12       37.74     24.08 o 
 -20   4  12     1312.49     1436.25     59.64 o 
 -18   4  12      272.97      321.45     36.63 o 
 -16   4  12      288.77      297.15     34.88 o 
 -14   4  12     1181.34     1153.77     51.30 o 
 -12   4  12     1154.30     1042.70     53.41 o 
 -10   4  12      474.69      519.18     49.27 o 
  -8   4  12     1748.70     1682.48     74.65 o 
  -6   4  12      355.68      290.20     40.32 o 
  -4   4  12     3927.41     3749.54     93.29 o 
  -2   4  12     2633.36     2422.82     83.61 o 
   0   4  12      679.83      638.77     51.74 o 
   2   4  12      620.56      583.24     44.62 o 
   4   4  12     3020.00     2729.85     70.90 o 
   6   4  12       55.43       56.20     27.56 o 
   8   4  12       60.98       57.92     27.56 o 
  10   4  12     3117.66     3360.49     80.13 o 
  12   4  12     1723.95     1754.40     67.01 o 
  14   4  12     1209.07     1342.70     63.81 o 
  16   4  12        3.76        0.22     29.30 o 
  18   4  12     1949.53     1922.61     65.43 o 
  20   4  12      297.43      284.14     32.27 o 
  22   4  12     1172.24     1136.11     44.27 o 
  24   4  12       75.38       58.63     21.81 o 
  26   4  12        2.37        3.66     27.12 o 
 -25   5  12       17.74       33.86     22.74 o 
 -23   5  12      260.49      229.22     27.58 o 
 -21   5  12       49.63       82.16     26.80 o 
 -19   5  12     1306.79     1237.80     47.57 o 
 -17   5  12     3217.37     3022.81     72.18 o 
 -15   5  12     5134.44     5168.20    142.69 o 
 -13   5  12       72.40       89.97     30.10 o 
 -11   5  12      341.17      277.31     34.59 o 
  -9   5  12     1334.13     1210.25     50.34 o 
  -7   5  12     1273.90     1180.87     55.14 o 
  -5   5  12     1078.63      957.69     55.84 o 
  -3   5  12       41.52       21.40     26.59 o 
  -1   5  12     1594.58     1365.53     63.09 o 
   1   5  12      131.03      126.62     32.54 o 
   3   5  12        1.87       -6.94     27.48 o 
   5   5  12       56.60       75.09     25.06 o 
   7   5  12      186.72      200.34     30.78 o 
   9   5  12      560.98      578.57     43.52 o 
  11   5  12     1724.30     1753.97     62.45 o 
  13   5  12      148.50      169.02     33.05 o 
  15   5  12      193.88      197.80     35.16 o 
  17   5  12       31.89       39.22     26.52 o 
  19   5  12      138.20      136.16     25.21 o 
  21   5  12        3.03       -4.94     17.35 o 
  23   5  12     1262.45     1360.72     43.35 o 
 -18   6  12       46.74       53.86     22.58 o 
 -16   6  12      228.51      247.78     28.39 o 
 -14   6  12      361.22      350.60     32.87 o 
 -12   6  12        5.08       20.51     26.09 o 
 -10   6  12       73.36       89.81     32.15 o 
  -8   6  12        3.54       15.45     30.34 o 
  -6   6  12      260.89      267.52     35.47 o 
  -4   6  12      894.92      877.38     55.47 o 
  -2   6  12      492.16      502.40     47.20 o 
   0   6  12      199.62      211.87     35.25 o 
   2   6  12     1006.15      946.72     48.18 o 
   4   6  12      177.76      177.08     28.77 o 
   6   6  12      105.42      118.51     26.97 o 
   8   6  12        7.67        5.04     22.11 o 
  10   6  12      304.64      255.44     30.77 o 
  12   6  12        2.90       16.36     21.19 o 
  14   6  12      428.26      469.56     35.34 o 
  16   6  12      243.86      270.81     25.96 o 
  18   6  12      181.76      201.73     20.31 o 
 -11   7  12        1.40        7.71     25.29 o 
  -9   7  12      208.32      226.31     27.88 o 
  -7   7  12     1365.14     1382.65     76.20 o 
  -5   7  12        1.79        5.80     18.14 o 
  -3   7  12       55.16       48.99     21.22 o 
  -1   7  12      106.46      125.35     24.94 o 
   1   7  12      322.38      297.84     29.71 o 
   3   7  12       56.53       58.14     21.26 o 
   5   7  12        2.57        9.99     29.46 o 
   7   7  12        0.60        4.10     25.07 o 
   9   7  12       67.90       72.71     29.84 o 
 -31   1  13      305.88      268.81     26.56 o 
 -29   1  13       48.78       89.96     26.03 o 
 -27   1  13      144.18      152.64     30.57 o 
 -25   1  13       15.30       -7.83     25.42 o 
 -23   1  13       32.56       27.28     29.33 o 
 -21   1  13      387.43      377.08     44.28 o 
 -19   1  13       82.08       96.20     33.33 o 
 -17   1  13      301.01      352.59     42.96 o 
 -15   1  13       41.82       43.68     27.01 o 
 -13   1  13     1001.32      906.57     38.39 o 
 -11   1  13      463.93      405.37     33.26 o 
  -9   1  13       84.02       61.62     21.33 o 
  -7   1  13      503.13      432.31     27.93 o 
  -5   1  13      271.85      317.88     27.07 o 
  -3   1  13      200.63      203.38     23.26 o 
  -1   1  13     2069.25     1927.63     46.76 o 
   1   1  13      816.08      778.10     38.02 o 
   3   1  13     1193.64     1105.63     39.77 o 
   5   1  13     3408.99     3567.39     66.00 o 
   7   1  13      391.77      516.61     34.49 o 
   9   1  13     1007.09     1009.67     46.19 o 
  11   1  13     3785.17     3944.68     67.74 o 
  13   1  13        8.16       25.69     29.67 o 
  15   1  13      179.28      135.16     34.11 o 
  17   1  13       10.64        4.77     29.49 o 
  19   1  13       17.69       43.12     30.35 o 
  21   1  13       17.07        3.87     29.07 o 
  23   1  13       10.13       46.54     27.33 o 
  25   1  13      154.70      204.80     36.32 o 
  27   1  13      162.54      162.64     31.67 o 
  29   1  13       45.44       66.11     22.52 o 
 -30   2  13        0.32        7.90     26.43 o 
 -28   2  13       71.03       74.10     25.53 o 
 -26   2  13       67.27       90.09     27.59 o 
 -24   2  13       15.93       29.50     24.98 o 
 -22   2  13      369.35      378.55     38.02 o 
 -20   2  13      259.85      267.47     35.85 o 
 -18   2  13     1142.65     1129.24     55.70 o 
 -16   2  13      575.96      617.50     45.70 o 
 -14   2  13     1276.63     1179.44     61.47 o 
 -12   2  13     4514.13     4050.77     75.41 o 
 -10   2  13      851.55      754.81     35.94 o 
  -8   2  13      348.14      381.92     35.57 o 
  -6   2  13     1175.50     1115.58     69.21 o 
  -4   2  13      694.54      744.97     43.91 o 
  -2   2  13       68.70      118.26     21.22 o 
   0   2  13       14.95       18.92     17.76 o 
   2   2  13      469.26      453.30     32.69 o 
   4   2  13     1295.05     1333.35     56.56 o 
   6   2  13     4075.49     4138.80     83.96 o 
   8   2  13     1320.62     1267.80     41.48 o 
  10   2  13     1882.96     1906.58     66.82 o 
  12   2  13     1330.99     1238.52     53.52 o 
  14   2  13      443.43      483.69     46.95 o 
  16   2  13       73.03       74.84     27.52 o 
  18   2  13      168.31      176.73     29.38 o 
  20   2  13       37.83       36.79     26.59 o 
  22   2  13      432.46      458.87     40.90 o 
  24   2  13      152.92      137.59     27.58 o 
  26   2  13      342.43      376.68     33.46 o 
  28   2  13       12.13       36.38     22.22 o 
 -29   3  13        5.48       -2.47     28.37 o 
 -27   3  13      134.21      129.53     26.30 o 
 -25   3  13      474.42      421.06     32.19 o 
 -23   3  13     1741.05     1700.17     55.37 o 
 -21   3  13     1384.03     1332.90     61.31 o 
 -19   3  13      146.25      228.53     36.16 o 
 -17   3  13     1001.42     1033.94     58.11 o 
 -15   3  13      260.31      256.98     39.64 o 
 -13   3  13     4878.93     4805.55    108.05 o 
 -11   3  13     2023.24     1959.65     74.35 o 
  -9   3  13        2.57       18.17     27.88 o 
  -7   3  13        7.43       12.80     25.76 o 
  -5   3  13        0.31       18.93     18.96 o 
  -3   3  13        3.20       11.44     19.32 o 
  -1   3  13     1217.51     1192.49     43.02 o 
   1   3  13      163.82      153.87     23.92 o 
   3   3  13      495.21      421.46     28.47 o 
   5   3  13     1898.29     1761.72     60.75 o 
   7   3  13      156.71      149.39     32.46 o 
   9   3  13     1167.92     1048.09     54.46 o 
  11   3  13     3103.25     3060.48     79.28 o 
  13   3  13     1216.90     1231.37     56.85 o 
  15   3  13       16.40        1.86     26.05 o 
  17   3  13      844.87      837.79     50.63 o 
  19   3  13      112.59      163.70     29.55 o 
  21   3  13      143.59      164.96     29.71 o 
  23   3  13      180.89      179.99     27.84 o 
  25   3  13      134.45      162.93     23.66 o 
  27   3  13      105.98       85.42     36.08 o 
 -26   4  13      125.79      117.64     28.92 o 
 -24   4  13      417.13      451.98     37.52 o 
 -22   4  13      143.05      184.43     28.51 o 
 -20   4  13      101.90       73.03     25.21 o 
 -18   4  13       26.62       25.55     23.32 o 
 -16   4  13       56.22       61.10     30.34 o 
 -14   4  13      369.38      361.42     39.56 o 
 -12   4  13      544.42      615.76     50.36 o 
 -10   4  13      388.76      444.85     44.25 o 
  -8   4  13      163.26      106.37     34.32 o 
  -6   4  13      452.90      478.34     46.88 o 
  -4   4  13        0.36       14.07     30.38 o 
  -2   4  13       56.64       42.02     31.87 o 
   0   4  13      107.36       80.23     31.22 o 
   2   4  13       14.02       57.71     30.83 o 
   4   4  13      493.94      473.79     39.40 o 
   6   4  13       16.76        4.92     24.35 o 
   8   4  13      121.51      103.31     28.71 o 
  10   4  13      908.75     1037.17     54.26 o 
  12   4  13      228.06      286.20     35.82 o 
  14   4  13       98.57       99.17     28.00 o 
  16   4  13      128.56      143.39     31.36 o 
  18   4  13      419.05      455.19     38.63 o 
  20   4  13       14.05        8.48     25.00 o 
  22   4  13      511.73      500.50     35.68 o 
  24   4  13       64.43       65.88     23.10 o 
 -23   5  13     1112.79     1028.38     49.62 o 
 -21   5  13     1074.62     1008.08     44.08 o 
 -19   5  13       57.02       61.20     21.87 o 
 -17   5  13        2.06       25.16     24.28 o 
 -15   5  13      147.28      138.83     26.87 o 
 -13   5  13      140.61      129.38     28.03 o 
 -11   5  13     1098.38     1157.29     49.11 o 
  -9   5  13      564.51      494.47     35.78 o 
  -7   5  13      348.92      365.44     42.15 o 
  -5   5  13      155.08      164.43     38.83 o 
  -3   5  13       99.04       82.46     31.82 o 
  -1   5  13      242.65      229.95     36.09 o 
   1   5  13      510.81      519.07     42.71 o 
   3   5  13      833.17      850.23     48.73 o 
   5   5  13        3.42       12.40     23.84 o 
   7   5  13       51.07      100.89     27.14 o 
   9   5  13      139.65      161.75     30.94 o 
  11   5  13      712.24      818.69     45.45 o 
  13   5  13     1072.62     1116.52     52.39 o 
  15   5  13        4.79       13.74     23.67 o 
  17   5  13      100.35      123.10     26.07 o 
  19   5  13      107.15      132.75     22.32 o 
  21   5  13       74.83       65.63     17.87 o 
 -16   6  13       98.31       84.02     17.22 o 
 -14   6  13       35.36       53.82     22.00 o 
 -12   6  13     1239.55     1209.47     52.17 o 
 -10   6  13     3541.86     3503.55     98.01 o 
  -8   6  13      527.65      550.65     44.84 o 
  -6   6  13      306.02      334.79     49.36 o 
  -4   6  13      267.29      301.30     38.49 o 
  -2   6  13       52.67       72.55     28.82 o 
   0   6  13       41.25       45.31     25.61 o 
   2   6  13      129.08      117.90     30.19 o 
   4   6  13     1296.33     1379.99     63.66 o 
   6   6  13        1.10       11.14     24.66 o 
   8   6  13      405.25      421.91     32.00 o 
  10   6  13      284.80      310.66     29.01 o 
  12   6  13      316.87      301.72     27.10 o 
  14   6  13      348.75      375.89     28.84 o 
  16   6  13      110.25      140.72     21.38 o 
  -7   7  13      231.67      255.64     42.86 o 
  -5   7  13       88.53       99.09     28.38 o 
  -3   7  13        7.03        7.32     25.48 o 
  -1   7  13        6.07        6.34     24.31 o 
   1   7  13      292.88      377.37     39.76 o 
   3   7  13      321.73      342.91     52.73 o 
   5   7  13        2.07       16.04     37.93 o 
 -30   0  14     1621.25     1644.68     76.48 o 
 -28   0  14       53.93       28.96     29.40 o 
 -26   0  14       35.89       79.80     38.21 o 
 -24   0  14        0.82       30.25     42.29 o 
 -22   0  14     1008.78      970.62     72.89 o 
 -20   0  14      375.04      400.94     60.57 o 
 -18   0  14     3410.62     3128.26    152.97 o 
 -16   0  14     2257.05     2129.40    152.07 o 
 -14   0  14    10155.61     9685.68    175.54 o 
 -12   0  14    18655.92    18315.85    447.56 o 
 -10   0  14     1090.94      853.21     59.61 o 
  -8   0  14      547.34      431.45     44.56 o 
  -6   0  14     2352.71     2123.70    156.51 o 
  -4   0  14       30.26       33.40     26.85 o 
  -2   0  14     6041.80     5140.39    268.90 o 
   0   0  14       41.17      246.04     47.66 o 
   2   0  14      600.27      679.72     52.70 o 
   4   0  14     3961.15     3608.31    102.88 o 
   6   0  14     3594.03     3741.07    109.21 o 
   8   0  14    13556.15    14066.11    200.35 o 
  10   0  14    12427.21    12841.58    167.18 o 
  12   0  14     2779.10     3085.52    153.61 o 
  14   0  14      905.73      831.33     94.64 o 
  16   0  14     8347.50     7860.50    349.54 o 
  18   0  14       15.71      -20.99     39.82 o 
  20   0  14     3648.37     3598.38    165.86 o 
  22   0  14      131.21      110.82     39.16 o 
  24   0  14      118.41       88.62     48.23 o 
  26   0  14        0.01       10.22     33.04 o 
  28   0  14     1211.15     1291.38    101.15 o 
 -31   1  14        0.68       -4.28     18.18 o 
 -29   1  14     2645.47     2639.06     65.33 o 
 -27   1  14      958.08     1103.63     53.11 o 
 -25   1  14     1910.85     1879.49     62.55 o 
 -23   1  14     2401.01     2349.98     74.93 o 
 -21   1  14      384.79      436.91     53.37 o 
 -19   1  14      394.42      481.11     44.55 o 
 -17   1  14      469.28      469.84     41.16 o 
 -15   1  14    11235.70    11204.19    139.12 o 
 -13   1  14     1425.59     1303.70     57.65 o 
 -11   1  14     9703.01     9257.06    122.15 o 
  -9   1  14     3793.02     3452.06     58.10 o 
  -7   1  14      220.42      134.16     26.19 o 
  -5   1  14     1581.76     1610.60     50.34 o 
  -3   1  14     1694.65     1585.16     49.92 o 
  -1   1  14     1111.92     1145.42     49.67 o 
   1   1  14     8579.67     8461.62    143.13 o 
   3   1  14     4802.64     4948.68     87.10 o 
   5   1  14    16209.22    16372.83    158.11 o 
   7   1  14     7082.08     7462.95     87.56 o 
   9   1  14    25911.53    26360.10    244.70 o 
  11   1  14    14200.04    14878.48    208.61 o 
  13   1  14       59.65       85.71     37.55 o 
  15   1  14     1001.13      825.32     53.55 o 
  17   1  14      690.65      626.96     46.67 o 
  19   1  14        2.39       22.28     25.16 o 
  21   1  14      415.07      400.82     36.88 o 
  23   1  14       13.19       17.70     25.33 o 
  25   1  14       59.66       37.77     28.19 o 
  27   1  14        3.27        0.21     25.05 o 
  29   1  14      144.97      111.78     26.30 o 
 -30   2  14       86.09       82.03     37.62 o 
 -28   2  14       63.89       54.07     23.46 o 
 -26   2  14       12.47       26.31     22.65 o 
 -24   2  14      163.41      150.48     28.62 o 
 -22   2  14       12.26       21.32     25.55 o 
 -20   2  14       32.45       43.24     27.39 o 
 -18   2  14       49.25       56.89     29.56 o 
 -16   2  14      595.61      545.18     47.07 o 
 -14   2  14     5596.05     5549.22    108.57 o 
 -12   2  14     4458.09     4075.79     91.20 o 
 -10   2  14      612.65      649.30     50.26 o 
  -8   2  14      751.26      662.32     33.96 o 
  -6   2  14     3278.89     3077.00     57.65 o 
  -4   2  14     1270.14     1087.67     37.43 o 
  -2   2  14      349.84      305.20     26.72 o 
   0   2  14      388.51      363.70     25.82 o 
   2   2  14      168.20      169.90     23.39 o 
   4   2  14      773.75      673.32     32.68 o 
   6   2  14     4755.35     4734.81     71.08 o 
   8   2  14     2266.46     2196.37     80.59 o 
  10   2  14      335.43      338.78     42.40 o 
  12   2  14     7225.60     7232.26    107.03 o 
  14   2  14     3352.72     3558.02     90.97 o 
  16   2  14      710.39      766.90     52.93 o 
  18   2  14     1726.01     1600.73     59.69 o 
  20   2  14     1993.33     2001.13     82.39 o 
  22   2  14       63.55       55.89     24.37 o 
  24   2  14       41.14       29.32     23.75 o 
  26   2  14       59.82       50.21     21.64 o 
  28   2  14      129.37      166.21     41.94 o 
 -27   3  14      922.85      850.23     38.24 o 
 -25   3  14      931.21     1029.59     44.36 o 
 -23   3  14     1790.79     1737.62     57.73 o 
 -21   3  14      125.77      150.40     32.16 o 
 -19   3  14       60.46       59.26     29.41 o 
 -17   3  14     3905.09     4338.26    101.57 o 
 -15   3  14     1466.57     1439.94     66.77 o 
 -13   3  14       80.14       96.69     34.35 o 
 -11   3  14      247.79      287.86     42.53 o 
  -9   3  14     4075.45     3822.88     86.39 o 
  -7   3  14      571.03      483.89     39.67 o 
  -5   3  14      138.31      117.45     29.59 o 
  -3   3  14     1509.40     1431.56     60.20 o 
  -1   3  14        3.10       16.55     26.00 o 
   1   3  14     1966.72     1815.49     66.45 o 
   3   3  14     9083.94     8948.30    131.34 o 
   5   3  14     2430.46     2257.98     74.22 o 
   7   3  14    16108.66    16545.09    268.14 o 
   9   3  14     9937.09    10331.26    146.06 o 
  11   3  14     9193.15     9394.24    168.32 o 
  13   3  14      242.12      304.52     35.53 o 
  15   3  14      955.38      950.25     47.88 o 
  17   3  14        3.29       31.56     23.87 o 
  19   3  14      277.02      277.42     31.73 o 
  21   3  14      119.72      156.49     30.95 o 
  23   3  14      151.33      121.22     24.46 o 
  25   3  14       74.70       86.93     29.44 o 
 -26   4  14        0.41       11.10     36.70 o 
 -24   4  14      221.49      227.01     28.07 o 
 -22   4  14      140.01      133.40     27.58 o 
 -20   4  14       51.86       60.51     26.68 o 
 -18   4  14      463.74      547.54     43.43 o 
 -16   4  14     3666.96     4128.72    103.87 o 
 -14   4  14      427.27      465.52     48.65 o 
 -12   4  14     1567.86     1671.07     69.55 o 
 -10   4  14     3389.12     3420.32     89.78 o 
  -8   4  14     3810.88     3749.71    131.56 o 
  -6   4  14      408.68      443.86     44.04 o 
  -4   4  14     1393.98     1344.64     65.48 o 
  -2   4  14       76.57       85.99     34.36 o 
   0   4  14      667.53      626.18     47.70 o 
   2   4  14      724.01      785.48     50.56 o 
   4   4  14       20.84       38.58     27.25 o 
   6   4  14     4682.32     4701.31     87.71 o 
   8   4  14        4.94       34.18     26.40 o 
  10   4  14        7.31       25.35     27.22 o 
  12   4  14     2796.39     3078.49     73.63 o 
  14   4  14     3509.69     3581.67     73.74 o 
  16   4  14      228.99      253.84     33.13 o 
  18   4  14     2088.64     2029.09     54.44 o 
  20   4  14       74.67       78.09     23.57 o 
  22   4  14      222.38      214.76     27.95 o 
 -21   5  14     1078.59     1008.67     55.94 o 
 -19   5  14      254.62      268.99     31.16 o 
 -17   5  14     1158.24     1193.61     60.13 o 
 -15   5  14      172.77      149.93     26.38 o 
 -13   5  14      307.50      317.93     34.59 o 
 -11   5  14        3.09       14.87     23.27 o 
  -9   5  14     1875.59     1944.24     73.70 o 
  -7   5  14      289.47      258.22     38.17 o 
  -5   5  14      445.89      452.83     48.33 o 
  -3   5  14      444.71      405.90     43.92 o 
  -1   5  14      367.96      396.52     41.21 o 
   1   5  14      543.99      421.26     40.00 o 
   3   5  14     1793.60     1802.82     61.15 o 
   5   5  14     1121.90     1174.85     52.20 o 
   7   5  14     9712.39    10125.05    112.63 o 
   9   5  14     6272.16     6930.05    116.82 o 
  11   5  14      523.57      521.49     34.82 o 
  13   5  14      851.19      983.69     48.88 o 
  15   5  14       19.06       42.61     22.00 o 
  17   5  14      272.49      309.83     28.15 o 
  19   5  14      362.06      388.51     26.81 o 
 -14   6  14      428.11      390.74     30.22 o 
 -12   6  14      949.38     1049.34     47.38 o 
 -10   6  14      229.18      253.26     33.55 o 
  -8   6  14      175.32      216.05     33.69 o 
  -6   6  14      691.41      744.27     46.24 o 
  -4   6  14      194.59      192.87     30.79 o 
  -2   6  14      146.95      207.31     36.68 o 
   0   6  14      286.99      386.69     41.02 o 
   2   6  14      269.90      232.22     30.31 o 
   4   6  14      771.40      831.13     48.09 o 
   6   6  14      209.45      219.64     27.56 o 
   8   6  14       16.55       32.13     20.04 o 
  10   6  14       62.37       64.88     23.06 o 
  12   6  14      621.22      639.67     31.54 o 
  14   6  14     1305.51     1414.82     98.68 o 
 -29   1  15       46.72       63.25     19.61 o 
 -27   1  15      138.49      170.50     27.48 o 
 -25   1  15      673.91      663.49     40.05 o 
 -23   1  15      700.71      713.09     47.01 o 
 -21   1  15        1.84       22.98     25.21 o 
 -19   1  15       44.96       78.34     29.93 o 
 -17   1  15        4.52       11.55     25.58 o 
 -15   1  15      668.20      678.75     45.87 o 
 -13   1  15     1883.64     1758.65     63.55 o 
 -11   1  15        2.38        9.83     25.69 o 
  -9   1  15      470.41      452.26     42.17 o 
  -7   1  15        0.46       35.33     19.67 o 
  -5   1  15      141.37       90.17     19.69 o 
  -3   1  15      779.03      711.04     34.51 o 
  -1   1  15     1460.84     1258.40     44.50 o 
   1   1  15      210.40      197.19     23.23 o 
   3   1  15      812.85      790.67     33.29 o 
   5   1  15        5.77       43.17     21.42 o 
   7   1  15      577.84      539.59     44.91 o 
   9   1  15      986.61     1032.82     58.70 o 
  11   1  15      400.16      330.28     41.00 o 
  13   1  15        1.04       27.48     34.30 o 
  15   1  15      281.00      275.00     45.15 o 
  17   1  15      219.39      206.11     31.78 o 
  19   1  15        5.71        4.09     27.58 o 
  21   1  15       59.93       40.74     24.90 o 
  23   1  15      195.61      174.31     29.29 o 
  25   1  15      344.31      307.44     30.78 o 
  27   1  15      395.51      399.60     35.24 o 
 -28   2  15       67.11       44.03     19.52 o 
 -26   2  15      344.44      383.71     32.07 o 
 -24   2  15      505.33      589.89     38.50 o 
 -22   2  15      729.46      839.17     44.80 o 
 -20   2  15      390.64      452.59     40.68 o 
 -18   2  15       13.11       28.67     30.80 o 
 -16   2  15      326.20      374.72     43.93 o 
 -14   2  15     4167.21     4290.96     95.32 o 
 -12   2  15     3706.29     3607.62     88.00 o 
 -10   2  15      142.00      171.25     35.77 o 
  -8   2  15     1222.84     1038.78     52.44 o 
  -6   2  15     1075.07     1069.55     47.94 o 
  -4   2  15      348.39      355.90     33.43 o 
  -2   2  15      907.19      860.94     53.08 o 
   0   2  15     2448.91     2379.51     76.04 o 
   2   2  15      318.96      297.13     36.11 o 
   4   2  15      177.06      160.67     32.61 o 
   6   2  15      129.89      141.76     33.56 o 
   8   2  15       46.02       87.94     32.34 o 
  10   2  15     4235.93     4361.85    105.96 o 
  12   2  15     2439.71     2570.01     77.09 o 
  14   2  15       42.39       74.13     27.86 o 
  16   2  15      119.78       98.37     30.34 o 
  18   2  15       13.32      -10.25     25.94 o 
  20   2  15      229.38      211.81     34.35 o 
  22   2  15      751.10      772.02     54.82 o 
  24   2  15       85.90       66.59     23.97 o 
  26   2  15      140.30      126.82     30.01 o 
 -27   3  15        1.50       -1.23     30.22 o 
 -25   3  15      353.86      257.38     25.36 o 
 -23   3  15      684.90      658.03     43.43 o 
 -21   3  15      846.48      870.93     47.12 o 
 -19   3  15       14.83        3.00     24.44 o 
 -17   3  15       50.23       66.19     29.87 o 
 -15   3  15       84.26       76.35     31.28 o 
 -13   3  15     1182.98     1125.50     63.68 o 
 -11   3  15      209.92      240.08     36.14 o 
  -9   3  15      108.13      144.70     29.68 o 
  -7   3  15     2092.48     2042.74     66.42 o 
  -5   3  15        8.76       -7.70     25.68 o 
  -3   3  15     1236.55     1225.61     57.33 o 
  -1   3  15     1668.84     1503.62     58.57 o 
   1   3  15      520.22      495.49     42.11 o 
   3   3  15     1399.98     1278.81     58.48 o 
   5   3  15      281.17      306.49     39.29 o 
   7   3  15       57.69       72.48     30.09 o 
   9   3  15     2397.60     2632.89     80.83 o 
  11   3  15     1610.81     1754.37     60.01 o 
  13   3  15      840.85      906.23     45.79 o 
  15   3  15       49.97       79.40     25.46 o 
  17   3  15       83.66       83.40     24.19 o 
  19   3  15      115.80      129.68     25.97 o 
  21   3  15        6.32       16.88     23.75 o 
  23   3  15      189.17      209.94     28.95 o 
 -24   4  15       17.17       14.05     20.70 o 
 -22   4  15        2.74       13.45     21.33 o 
 -20   4  15      100.09      117.69     25.15 o 
 -18   4  15       22.14       21.30     24.17 o 
 -16   4  15      273.01      328.42     39.43 o 
 -14   4  15       95.71      116.50     31.67 o 
 -12   4  15      460.19      430.66     37.77 o 
 -10   4  15      244.09      245.39     33.23 o 
  -8   4  15      115.64      138.32     31.98 o 
  -6   4  15       93.40       72.73     28.70 o 
  -4   4  15       31.42       24.39     27.72 o 
  -2   4  15        6.01       22.84     26.91 o 
   0   4  15      126.53       97.42     30.19 o 
   2   4  15      148.11      170.51     33.33 o 
   4   4  15      543.69      543.10     45.48 o 
   6   4  15      643.57      722.99     46.16 o 
   8   4  15      572.01      561.55     41.12 o 
  10   4  15      931.32      989.47     47.77 o 
  12   4  15       84.66       81.17     24.60 o 
  14   4  15      394.47      438.42     32.59 o 
  16   4  15      404.45      387.86     30.64 o 
  18   4  15      176.78      182.86     25.06 o 
  20   4  15        0.27       -0.72     20.58 o 
  22   4  15      129.82      127.45     27.46 o 
 -19   5  15       11.87       26.31     22.66 o 
 -17   5  15      519.35      531.00     39.69 o 
 -15   5  15      224.17      245.70     30.21 o 
 -13   5  15      408.49      372.57     31.40 o 
 -11   5  15      353.67      377.63     32.68 o 
  -9   5  15      562.24      572.25     42.87 o 
  -7   5  15      723.85      763.60     48.90 o 
  -5   5  15       80.28       81.87     30.73 o 
  -3   5  15      259.65      308.82     37.66 o 
  -1   5  15        4.10       14.46     25.62 o 
   1   5  15     2486.34     2799.55     78.23 o 
   3   5  15       39.21       30.15     23.69 o 
   5   5  15       37.02       54.05     23.43 o 
   7   5  15      872.63      978.70     43.48 o 
   9   5  15      428.63      458.86     30.05 o 
  11   5  15        4.84       14.69     21.83 o 
  13   5  15      710.09      778.03     39.19 o 
  15   5  15       54.02       79.89     20.97 o 
  17   5  15      102.40      119.85     20.08 o 
 -12   6  15        6.84       16.31     21.94 o 
 -10   6  15      786.01      897.51     47.11 o 
  -8   6  15       89.37      106.67     26.49 o 
  -6   6  15      254.39      253.18     33.30 o 
  -4   6  15      239.02      278.79     31.85 o 
  -2   6  15      112.55      130.30     28.12 o 
   0   6  15        7.35       -2.54     25.04 o 
   2   6  15       33.81       49.64     24.51 o 
   4   6  15      721.65      711.49     49.70 o 
   6   6  15        1.51       13.92     18.70 o 
   8   6  15      663.15      655.13     40.77 o 
  10   6  15      114.90       79.23     31.51 o 
 -28   0  16       19.74       18.81     27.40 o 
 -26   0  16      100.73       67.72     31.34 o 
 -24   0  16       32.83       97.39     37.93 o 
 -22   0  16     2610.69     2601.13     88.47 o 
 -20   0  16       65.64       95.79     35.43 o 
 -18   0  16      676.61      762.51     62.38 o 
 -16   0  16      238.87      297.59     45.72 o 
 -14   0  16     1973.18     1913.44     82.55 o 
 -12   0  16     4896.04     4488.23    132.37 o 
 -10   0  16    13353.96    11085.74    310.59 o 
  -8   0  16      244.57      167.71     41.81 o 
  -6   0  16      142.87      167.63     66.94 o 
  -4   0  16     3682.52     3518.04    169.50 o 
  -2   0  16     3042.09     2615.46    109.98 o 
   0   0  16     4971.51     4468.78    141.02 o 
   2   0  16     1067.14      891.22     63.56 o 
   4   0  16     2167.96     1879.51     86.33 o 
   6   0  16     1413.89     1611.82     96.69 o 
   8   0  16      829.91      952.60     78.22 o 
  10   0  16      381.76      354.28     55.30 o 
  12   0  16     4566.82     4673.53    144.42 o 
  14   0  16        1.30       24.40     49.72 o 
  16   0  16      112.92       48.95     58.59 o 
  18   0  16      172.90      153.53     62.75 o 
  20   0  16     3573.85     4080.00    143.29 o 
  22   0  16      513.06      831.07    129.52 o 
  24   0  16      308.29      252.41     71.08 o 
  26   0  16       12.16       57.05     62.60 o 
 -29   1  16      455.61      422.16     39.64 o 
 -27   1  16      444.46      514.98     34.11 o 
 -25   1  16     2228.09     2414.58     58.92 o 
 -23   1  16     7023.55     7183.92    129.97 o 
 -21   1  16       58.16       55.37     24.94 o 
 -19   1  16        3.18       31.83     24.07 o 
 -17   1  16      550.62      560.26     40.36 o 
 -15   1  16      218.46      186.87     31.35 o 
 -13   1  16     2207.41     2194.02     66.30 o 
 -11   1  16    12828.34    12276.71    286.15 o 
  -9   1  16     3180.73     2824.90     81.44 o 
  -7   1  16     2580.96     2329.74     75.10 o 
  -5   1  16      131.21       98.65     30.82 o 
  -3   1  16      693.48      571.07     41.11 o 
  -1   1  16      823.39      641.11     42.47 o 
   1   1  16      372.16      325.75     32.82 o 
   3   1  16        0.17        7.59     28.91 o 
   5   1  16    13454.54    13737.20    191.77 o 
   7   1  16      448.40      585.32     47.55 o 
   9   1  16      243.87      194.06     34.18 o 
  11   1  16      468.09      426.08     47.37 o 
  13   1  16     1697.11     1907.35     85.36 o 
  15   1  16     1034.50      928.08     59.81 o 
  17   1  16      490.80      396.16     42.72 o 
  19   1  16       94.16      119.19     29.49 o 
  21   1  16     1950.11     1991.91     71.46 o 
  23   1  16     1947.40     1823.07     73.86 o 
  25   1  16      420.59      310.03     45.40 o 
 -28   2  16      211.99      178.55     37.62 o 
 -26   2  16        2.63       20.50     17.78 o 
 -24   2  16       95.68       84.81     21.93 o 
 -22   2  16      380.85      392.90     34.23 o 
 -20   2  16      294.87      327.89     36.11 o 
 -18   2  16       18.58       14.99     26.71 o 
 -16   2  16      271.78      366.68     40.41 o 
 -14   2  16      917.19      946.03     50.77 o 
 -12   2  16      393.21      416.42     44.56 o 
 -10   2  16      826.67      742.05     51.15 o 
  -8   2  16     2355.18     2033.42     65.67 o 
  -6   2  16      262.41      176.11     29.01 o 
  -4   2  16      296.02      251.95     30.91 o 
  -2   2  16     4206.90     4011.40     94.53 o 
   0   2  16     1692.15     1623.48     66.58 o 
   2   2  16      363.45      295.47     35.42 o 
   4   2  16      145.03      141.77     32.61 o 
   6   2  16       11.92       19.31     28.22 o 
   8   2  16      233.48      237.10     37.07 o 
  10   2  16     4103.79     4110.27     93.56 o 
  12   2  16      950.49      990.16     53.66 o 
  14   2  16       66.36       50.94     29.61 o 
  16   2  16        4.96       -2.22     31.03 o 
  18   2  16      276.70      263.55     32.57 o 
  20   2  16      394.14      332.63     51.47 o 
  22   2  16      320.59      299.99     36.29 o 
  24   2  16       20.20       10.07     21.53 o 
 -25   3  16     2609.64     2622.83     56.45 o 
 -23   3  16      689.80      675.08     34.54 o 
 -21   3  16     1552.69     1656.23     52.27 o 
 -19   3  16      181.35      220.59     30.12 o 
 -17   3  16        3.29       19.07     27.05 o 
 -15   3  16      485.79      609.50     50.11 o 
 -13   3  16     4089.83     4306.23    107.26 o 
 -11   3  16     2412.07     2398.95     76.00 o 
  -9   3  16     6093.50     6066.26    103.58 o 
  -7   3  16      436.48      409.25     40.64 o 
  -5   3  16      299.52      290.08     33.78 o 
  -3   3  16     1210.06     1094.56     53.37 o 
  -1   3  16        4.74        1.79     25.44 o 
   1   3  16      109.43       82.49     27.26 o 
   3   3  16     4900.65     5310.67    116.38 o 
   5   3  16        1.16       21.17     28.81 o 
   7   3  16     1758.42     1959.90     71.44 o 
   9   3  16     1525.11     1834.89     67.82 o 
  11   3  16     2168.96     2302.71     68.93 o 
  13   3  16      530.39      547.43     42.41 o 
  15   3  16      170.33      130.98     26.76 o 
  17   3  16       30.32       49.31     21.64 o 
  19   3  16      907.09      872.70     44.00 o 
  21   3  16       58.27       62.90     24.63 o 
  23   3  16      791.45      671.02     67.23 o 
 -22   4  16       19.14        2.73     20.49 o 
 -20   4  16      842.01      875.25     37.45 o 
 -18   4  16      208.26      202.74     29.85 o 
 -16   4  16      975.72     1047.89     53.44 o 
 -14   4  16     1079.07     1195.27     59.51 o 
 -12   4  16      925.91      895.47     54.79 o 
 -10   4  16      313.32      356.00     36.22 o 
  -8   4  16      861.65      841.08     45.80 o 
  -6   4  16     1187.74     1234.32     57.37 o 
  -4   4  16      450.71      459.20     39.40 o 
  -2   4  16      771.50      823.28     51.39 o 
   0   4  16      398.77      318.28     36.18 o 
   2   4  16     1543.69     1530.58     62.91 o 
   4   4  16      172.82      194.57     31.87 o 
   6   4  16      415.46      396.35     38.70 o 
   8   4  16     2048.44     2140.19     65.06 o 
  10   4  16     1883.64     2030.51     62.19 o 
  12   4  16       32.41       13.07     19.46 o 
  14   4  16      287.20      302.10     26.00 o 
  16   4  16        8.26        1.85     18.38 o 
  18   4  16      649.98      690.64     33.50 o 
  20   4  16       14.99       28.76     30.79 o 
 -17   5  16      130.20      102.59     26.01 o 
 -15   5  16      335.63      298.67     30.20 o 
 -13   5  16     3359.47     3360.45    110.92 o 
 -11   5  16     1201.68     1343.87     52.88 o 
  -9   5  16      701.70      645.36     42.16 o 
  -7   5  16      218.78      273.11     33.12 o 
  -5   5  16     1818.27     2098.78     76.76 o 
  -3   5  16       11.33       17.74     26.17 o 
  -1   5  16       55.65       66.75     26.60 o 
   1   5  16       69.74       92.79     26.85 o 
   3   5  16      637.37      766.72     45.57 o 
   5   5  16        7.06       13.26     21.82 o 
   7   5  16     2167.14     2469.32     61.10 o 
   9   5  16      108.71      127.80     24.65 o 
  11   5  16     1386.56     1296.87     40.24 o 
  13   5  16       91.20       96.25     20.75 o 
  15   5  16       77.16       89.28     21.72 o 
 -10   6  16        6.54       12.33     34.85 o 
  -8   6  16       81.13       86.35     24.16 o 
  -6   6  16      536.67      608.73     41.82 o 
  -4   6  16      746.76      723.76     39.19 o 
  -2   6  16       20.49       28.82     23.14 o 
   0   6  16      220.09      244.77     32.90 o 
   2   6  16      278.42      287.42     33.42 o 
   4   6  16      652.40      598.73     43.93 o 
   6   6  16      225.23      241.42     28.49 o 
 -27   1  17       75.00       77.73     19.28 o 
 -25   1  17      254.54      225.59     26.47 o 
 -23   1  17       39.06       52.65     22.57 o 
 -21   1  17      214.55      262.13     30.50 o 
 -19   1  17      347.94      374.52     32.88 o 
 -17   1  17      617.19      607.38     40.42 o 
 -15   1  17       31.19       28.06     24.77 o 
 -13   1  17        8.60       19.35     26.68 o 
 -11   1  17      207.32      183.12     33.53 o 
  -9   1  17        0.47       17.93     29.36 o 
  -7   1  17        1.14        8.79     25.62 o 
  -5   1  17      400.71      358.77     39.78 o 
  -3   1  17      779.37      738.18     43.20 o 
  -1   1  17      210.68      189.17     32.04 o 
   1   1  17       72.69       70.50     26.30 o 
   3   1  17       64.97       83.48     26.56 o 
   5   1  17     2372.14     2396.04     75.78 o 
   7   1  17     2356.73     2289.22     73.64 o 
   9   1  17      307.39      285.69     36.77 o 
  11   1  17       49.21       36.01     30.61 o 
  13   1  17      569.78      618.76     51.86 o 
  15   1  17        3.15        5.21     28.41 o 
  17   1  17        4.47       -3.98     27.11 o 
  19   1  17       24.08       35.62     28.93 o 
  21   1  17      488.48      404.65     63.73 o 
  23   1  17      146.83      107.83     32.45 o 
  25   1  17       52.84       36.70     66.30 o 
 -26   2  17      194.24      224.78     25.77 o 
 -24   2  17      241.41      278.10     26.16 o 
 -22   2  17       63.27       53.45     23.65 o 
 -20   2  17      126.82      143.99     28.63 o 
 -18   2  17      432.80      476.41     39.50 o 
 -16   2  17      896.23      951.78     46.56 o 
 -14   2  17      927.17      944.00     47.61 o 
 -12   2  17      267.46      306.12     37.56 o 
 -10   2  17     2953.24     2756.87     80.18 o 
  -8   2  17      699.67      621.23     42.44 o 
  -6   2  17       77.71       70.73     24.86 o 
  -4   2  17        3.83       20.66     22.62 o 
  -2   2  17     1288.96     1179.07     54.00 o 
   0   2  17      932.48      869.23     51.64 o 
   2   2  17      790.56      764.50     47.38 o 
   4   2  17      950.55      878.89     47.90 o 
   6   2  17      783.77      774.66     51.12 o 
   8   2  17      626.38      624.20     46.47 o 
  10   2  17      504.27      532.06     42.83 o 
  12   2  17       45.51       76.94     30.04 o 
  14   2  17       13.50        2.49     27.36 o 
  16   2  17       94.96      123.14     34.26 o 
  18   2  17       73.86       62.98     29.97 o 
  20   2  17     1457.05     1572.17    126.28 o 
  22   2  17      820.74      848.94    118.42 o 
 -23   3  17       22.60       23.64     18.78 o 
 -21   3  17      169.19      187.12     25.28 o 
 -19   3  17        0.98       -6.91     20.44 o 
 -17   3  17      876.47      952.61     47.22 o 
 -15   3  17      308.07      346.19     41.06 o 
 -13   3  17      292.54      347.20     40.86 o 
 -11   3  17      849.14      879.57     52.73 o 
  -9   3  17      161.96      190.46     30.81 o 
  -7   3  17      108.68      107.00     29.44 o 
  -5   3  17       69.28       85.44     25.30 o 
  -3   3  17     1047.61     1015.43     61.38 o 
  -1   3  17      650.07      551.06     38.13 o 
   1   3  17      154.96      134.65     28.95 o 
   3   3  17      281.30      276.87     39.93 o 
   5   3  17     1692.24     1744.86     64.68 o 
   7   3  17      939.92     1008.44     52.31 o 
   9   3  17        1.03       25.67     25.14 o 
  11   3  17        5.25       16.59     24.36 o 
  13   3  17      243.01      243.18     31.66 o 
  15   3  17      270.42      264.80     32.19 o 
  17   3  17        2.92       10.58     20.26 o 
  19   3  17       42.07       39.78     29.86 o 
  21   3  17      745.39      688.25     50.71 o 
 -20   4  17        1.93        2.69     17.85 o 
 -18   4  17       98.32       90.12     23.42 o 
 -16   4  17        8.37       15.63     21.91 o 
 -14   4  17      188.36      193.89     31.53 o 
 -12   4  17     1139.08     1222.75     57.87 o 
 -10   4  17     1472.64     1583.70     56.16 o 
  -8   4  17       21.83       39.02     22.65 o 
  -6   4  17      459.24      499.08     37.90 o 
  -4   4  17      271.69      283.24     32.74 o 
  -2   4  17      320.43      309.98     37.06 o 
   0   4  17      902.21      954.84     54.41 o 
   2   4  17      134.33      108.61     30.56 o 
   4   4  17       50.06       76.50     27.71 o 
   6   4  17      251.34      256.96     30.29 o 
   8   4  17      305.25      276.62     30.45 o 
  10   4  17       53.35       57.09     23.40 o 
  12   4  17      268.53      268.22     28.34 o 
  14   4  17        0.15      -16.69     18.32 o 
  16   4  17       84.15       87.90     21.60 o 
  18   4  17       26.66       32.09     31.22 o 
 -15   5  17      424.40      437.52     41.53 o 
 -13   5  17      408.04      427.19     36.16 o 
 -11   5  17        0.66        0.57     20.49 o 
  -9   5  17       39.25       34.69     23.03 o 
  -7   5  17      169.88      142.56     28.92 o 
  -5   5  17        5.19       -4.55     23.36 o 
  -3   5  17        2.79        8.27     21.20 o 
  -1   5  17       29.86       42.34     22.22 o 
   1   5  17      635.45      694.44     42.33 o 
   3   5  17     2251.02     2343.16     63.72 o 
   5   5  17      119.23      124.06     23.14 o 
   7   5  17       96.15       85.02     23.80 o 
   9   5  17       46.63       56.64     22.22 o 
  11   5  17      165.92      152.80     21.34 o 
  13   5  17      425.53      435.20     36.60 o 
  -4   6  17       19.87       36.71     23.60 o 
  -2   6  17      234.51      237.67     35.87 o 
   0   6  17       86.65       77.40     33.30 o 
 -26   0  18      735.81      756.12     49.81 o 
 -24   0  18       40.47       83.46     33.27 o 
 -22   0  18     1766.59     1673.73     69.40 o 
 -20   0  18        8.75      -14.60     28.45 o 
 -18   0  18     1297.88     1376.91     96.75 o 
 -16   0  18     5779.08     5436.56    159.94 o 
 -14   0  18      919.19      932.95     61.93 o 
 -12   0  18     3865.63     3545.57    103.71 o 
 -10   0  18       78.10       55.78     37.14 o 
  -8   0  18     1887.95     1662.54    125.94 o 
  -6   0  18     2631.62     2676.39    155.36 o 
  -4   0  18      161.64      214.51     69.55 o 
  -2   0  18      200.87       76.61     43.24 o 
   0   0  18     5063.00     5258.32    161.16 o 
   2   0  18        8.41       48.97     39.77 o 
   4   0  18      860.72      709.78     59.23 o 
   6   0  18      386.16      431.55     50.73 o 
   8   0  18      172.47      164.82     45.82 o 
  10   0  18       15.13       70.33     42.89 o 
  12   0  18     4407.64     4621.95    132.63 o 
  14   0  18        1.51       28.73     45.25 o 
  16   0  18     1917.00     2494.96    123.13 o 
  18   0  18      128.82      132.78     43.31 o 
  20   0  18       17.32       24.59     34.79 o 
  22   0  18     1417.95     1618.96    124.89 o 
 -25   1  18      353.37      334.69     29.71 o 
 -23   1  18     2228.52     2064.24     56.00 o 
 -21   1  18       55.40       75.16     22.70 o 
 -19   1  18      757.97      716.78     37.89 o 
 -17   1  18     1089.75     1143.81     46.90 o 
 -15   1  18      959.20     1026.06     50.44 o 
 -13   1  18      174.71      214.17     30.58 o 
 -11   1  18       76.88       80.18     29.54 o 
  -9   1  18      338.69      425.40     39.61 o 
  -7   1  18      427.37      517.59     39.01 o 
  -5   1  18      588.14      426.31     42.08 o 
  -3   1  18      431.93      371.00     36.71 o 
  -1   1  18     3034.76     2832.37     75.14 o 
   1   1  18       74.87       91.82     26.79 o 
   3   1  18       36.48       59.37     26.03 o 
   5   1  18     1177.08     1127.88     56.80 o 
   7   1  18     2474.46     2555.98     72.95 o 
   9   1  18     1213.90     1288.27     58.78 o 
  11   1  18     4321.86     4806.08    143.21 o 
  13   1  18      675.16      655.04     65.88 o 
  15   1  18      157.07      112.52     30.25 o 
  17   1  18      164.78      135.47     32.06 o 
  19   1  18        7.58        6.59     23.66 o 
  21   1  18      419.53      397.83     50.09 o 
  23   1  18     1692.46     1698.83    115.02 o 
 -24   2  18      197.37      165.39     20.51 o 
 -22   2  18       77.46       63.81     20.22 o 
 -20   2  18      307.08      348.53     30.74 o 
 -18   2  18     1584.43     1848.00     58.83 o 
 -16   2  18     1518.88     1513.47     50.23 o 
 -14   2  18     3111.99     3290.33     79.07 o 
 -12   2  18     2748.13     2840.97     75.74 o 
 -10   2  18      182.40      190.01     32.19 o 
  -8   2  18      616.41      569.12     39.68 o 
  -6   2  18      768.86      674.32     38.07 o 
  -4   2  18      251.89      259.62     29.27 o 
  -2   2  18      431.91      452.11     35.81 o 
   0   2  18      684.57      752.42     48.71 o 
   2   2  18       27.25       45.52     26.50 o 
   4   2  18       20.61       23.13     25.24 o 
   6   2  18      395.92      387.27     39.31 o 
   8   2  18      453.14      484.61     40.75 o 
  10   2  18      414.85      442.81     37.86 o 
  12   2  18      437.10      527.45     42.76 o 
  14   2  18     1155.02     1248.24     53.93 o 
  16   2  18      628.84      724.37     48.52 o 
  18   2  18       61.98       90.62     27.81 o 
  20   2  18      352.68      407.64     48.71 o 
 -21   3  18     1254.14     1284.64     46.78 o 
 -19   3  18      496.54      558.45     36.51 o 
 -17   3  18       19.38       41.25     23.96 o 
 -15   3  18      115.76      120.68     28.88 o 
 -13   3  18      308.23      321.93     37.02 o 
 -11   3  18      856.86      945.49     48.65 o 
  -9   3  18       33.30       75.96     27.86 o 
  -7   3  18       82.14       81.75     25.74 o 
  -5   3  18        1.53        5.72     21.96 o 
  -3   3  18       64.18       61.14     24.94 o 
  -1   3  18       69.17       61.30     23.93 o 
   1   3  18     1210.73     1228.59     60.24 o 
   3   3  18       19.77       21.24     28.45 o 
   5   3  18     1855.14     1934.82     63.18 o 
   7   3  18      719.29      820.94     46.93 o 
   9   3  18     1587.53     1618.62     54.94 o 
  11   3  18      740.69      801.29     43.22 o 
  13   3  18     2265.76     2272.03     72.27 o 
  15   3  18       11.13       32.91     19.32 o 
  17   3  18       24.33        2.93     20.76 o 
  19   3  18       82.98       82.44     27.31 o 
 -18   4  18      564.07      583.68     29.97 o 
 -16   4  18     1206.21     1264.93     44.20 o 
 -14   4  18     3351.25     3674.21     73.63 o 
 -12   4  18        2.04       33.55     23.12 o 
 -10   4  18      157.26      150.67     25.43 o 
  -8   4  18       73.20       90.46     21.76 o 
  -6   4  18      274.99      323.11     31.80 o 
  -4   4  18      297.33      288.78     31.14 o 
  -2   4  18     1020.86     1106.59     52.98 o 
   0   4  18      697.03      765.90     56.88 o 
   2   4  18      569.49      648.96     46.34 o 
   4   4  18        6.72       20.40     24.22 o 
   6   4  18      630.36      653.72     41.92 o 
   8   4  18      117.95      117.58     24.06 o 
  10   4  18      542.52      510.69     41.65 o 
  12   4  18       47.55       60.57     19.66 o 
  14   4  18     1238.28     1225.75     35.28 o 
  16   4  18        1.08       33.92     28.14 o 
 -13   5  18      576.75      607.26     50.42 o 
 -11   5  18       28.38       25.56     24.18 o 
  -9   5  18       91.42      107.66     22.88 o 
  -7   5  18      128.77      107.31     23.84 o 
  -5   5  18       36.20       46.28     21.90 o 
  -3   5  18       35.80       53.47     20.41 o 
  -1   5  18       92.08      115.52     24.61 o 
   1   5  18      622.52      604.29     35.91 o 
   3   5  18      405.81      392.99     30.19 o 
   5   5  18      131.75      134.08     23.61 o 
   7   5  18      238.47      252.31     25.35 o 
   9   5  18     1073.57     1063.11     73.55 o 
 -23   1  19      161.73      143.39     22.33 o 
 -21   1  19      291.70      281.03     26.23 o 
 -19   1  19      107.43      108.52     22.41 o 
 -17   1  19       67.31       63.12     21.92 o 
 -15   1  19        2.32        2.56     21.02 o 
 -13   1  19        0.85       12.53     22.36 o 
 -11   1  19        2.17       25.07     24.06 o 
  -9   1  19        2.20       -6.01     22.72 o 
  -7   1  19        4.65        2.70     29.68 o 
  -5   1  19       85.89       98.14     31.25 o 
  -3   1  19      137.24      122.31     29.52 o 
  -1   1  19       23.39       42.33     24.23 o 
   1   1  19      400.41      424.65     35.87 o 
   3   1  19       30.29       32.12     26.53 o 
   5   1  19        6.57        1.64     25.81 o 
   7   1  19        1.06       17.55     25.22 o 
   9   1  19      138.21      150.41     30.79 o 
  11   1  19       42.63       61.22     30.02 o 
  13   1  19       33.43        6.17     27.26 o 
  15   1  19       42.88       37.04     27.69 o 
  17   1  19      110.78      111.74     28.11 o 
  19   1  19      180.28      139.92     26.32 o 
  21   1  19      317.61      396.26     72.78 o 
 -22   2  19      523.18      583.07     55.15 o 
 -20   2  19      167.18      169.08     24.00 o 
 -18   2  19       88.14       87.15     23.81 o 
 -16   2  19      344.74      395.51     35.38 o 
 -14   2  19      148.63      158.09     28.39 o 
 -12   2  19        0.91        0.61     23.70 o 
 -10   2  19     1113.88     1131.13     52.53 o 
  -8   2  19       10.61       22.81     22.84 o 
  -6   2  19       34.02       19.76     23.47 o 
  -4   2  19       87.47       72.88     25.13 o 
  -2   2  19       37.27       28.24     25.11 o 
   0   2  19      104.51       79.33     28.59 o 
   2   2  19     1360.39     1282.63     56.55 o 
   4   2  19        1.17        7.46     23.68 o 
   6   2  19       67.77      102.11     28.02 o 
   8   2  19       32.92       57.23     27.31 o 
  10   2  19       86.84       85.64     27.77 o 
  12   2  19        8.68       17.82     23.69 o 
  14   2  19       76.07       85.46     27.65 o 
  16   2  19      164.70      144.70     27.80 o 
  18   2  19      362.05      330.82     38.61 o 
  20   2  19      173.90      187.80     51.50 o 
 -19   3  19       30.82       15.71     19.29 o 
 -17   3  19       14.51       32.05     21.51 o 
 -15   3  19        8.83       -0.39     22.21 o 
 -13   3  19       16.89       29.22     24.89 o 
 -11   3  19       29.70       22.15     22.13 o 
  -9   3  19       32.80       38.85     24.31 o 
  -7   3  19       38.50       28.64     20.31 o 
  -5   3  19      590.47      573.77     38.11 o 
  -3   3  19      435.06      408.86     34.99 o 
  -1   3  19        5.77       10.92     23.78 o 
   1   3  19      303.68      301.18     32.40 o 
   3   3  19       34.37       73.80     27.70 o 
   5   3  19      464.56      542.57     42.11 o 
   7   3  19      509.69      530.61     36.43 o 
   9   3  19      378.09      435.75     33.76 o 
  11   3  19       83.47       53.57     22.06 o 
  13   3  19      422.88      383.61     27.63 o 
  15   3  19        7.93        6.57     16.91 o 
  17   3  19        1.55       18.59     23.48 o 
 -16   4  19       34.32       24.65     19.40 o 
 -14   4  19       41.36       35.45     17.68 o 
 -12   4  19      102.19      108.28     21.62 o 
 -10   4  19     1050.55     1031.84     47.58 o 
  -8   4  19        0.92       -3.49     18.34 o 
  -6   4  19        9.18        7.09     19.69 o 
  -4   4  19       23.47       25.21     21.93 o 
  -2   4  19      184.97      177.07     27.96 o 
   0   4  19      112.08      102.85     23.05 o 
   2   4  19      775.55      879.70     49.30 o 
   4   4  19      127.80      114.90     24.70 o 
   6   4  19      147.45      156.62     26.03 o 
   8   4  19       31.50       38.10     19.71 o 
  10   4  19       39.07       27.67     17.77 o 
  12   4  19      115.00       97.73     19.01 o 
  -7   5  19      318.27      372.02     32.28 o 
  -5   5  19       19.96       40.66     19.36 o 
  -3   5  19       39.64       16.62     18.80 o 
  -1   5  19        4.48        6.46     19.21 o 
   1   5  19       26.85       28.60     20.71 o 
   3   5  19      687.17      689.90     34.74 o 
   5   5  19        7.59       -8.31     18.95 o 
 -22   0  20      873.07      865.91     66.92 o 
 -20   0  20     2935.60     2974.04     68.70 o 
 -18   0  20     4332.25     4363.83     90.62 o 
 -16   0  20     1312.82     1315.80     51.89 o 
 -14   0  20      146.45      132.52     29.05 o 
 -12   0  20     2963.80     2927.65    118.85 o 
 -10   0  20        1.33       17.91     36.40 o 
  -8   0  20      477.91      530.95     67.67 o 
  -6   0  20       36.30       39.71     37.66 o 
  -4   0  20       80.43      128.92     45.39 o 
  -2   0  20     1300.73     1285.00     89.39 o 
   0   0  20     6565.05     6052.69    193.76 o 
   2   0  20      402.54      293.16     43.70 o 
   4   0  20      282.37      303.94     44.95 o 
   6   0  20       41.43       58.93     31.10 o 
   8   0  20      385.54      343.81     71.82 o 
  10   0  20      422.19      372.13     48.12 o 
  12   0  20      557.52      608.90     58.47 o 
  14   0  20        1.04        4.65     33.13 o 
  16   0  20      953.12     1030.89     81.10 o 
  18   0  20      318.40      205.38     57.97 o 
 -21   1  20      644.60      587.30     36.81 o 
 -19   1  20       25.74       60.98     17.73 o 
 -17   1  20      486.36      481.00     30.71 o 
 -15   1  20     1045.99     1046.61     46.24 o 
 -13   1  20        5.42        2.28     20.59 o 
 -11   1  20     1260.45     1246.17     55.69 o 
  -9   1  20      815.97      808.96     50.59 o 
  -7   1  20      563.26      550.16     45.46 o 
  -5   1  20      294.10      297.72     39.93 o 
  -3   1  20      477.60      372.83     33.77 o 
  -1   1  20     2587.43     2480.99     68.10 o 
   1   1  20      181.87      169.14     30.25 o 
   3   1  20      688.84      659.97     42.84 o 
   5   1  20      341.46      424.53     35.02 o 
   7   1  20      509.51      552.72     39.25 o 
   9   1  20       54.75       44.51     24.22 o 
  11   1  20      342.57      448.39     39.89 o 
  13   1  20       50.96       96.04     28.00 o 
  15   1  20       32.94       44.12     25.68 o 
  17   1  20      212.64      203.37     28.80 o 
 -20   2  20     2785.73     2786.49     66.40 o 
 -18   2  20     1979.92     2072.26     61.20 o 
 -16   2  20     1133.35     1197.66     52.52 o 
 -14   2  20      281.77      332.25     32.24 o 
 -12   2  20      177.74      131.54     24.67 o 
 -10   2  20      177.68      184.42     28.50 o 
  -8   2  20      180.21      181.56     26.34 o 
  -6   2  20      122.65      126.33     28.17 o 
  -4   2  20      192.51      196.08     27.48 o 
  -2   2  20      937.51      981.45     46.99 o 
   0   2  20     3283.16     3125.21     73.32 o 
   2   2  20      990.59      902.41     46.87 o 
   4   2  20       13.15       37.97     22.41 o 
   6   2  20      337.32      401.21     36.87 o 
   8   2  20       48.13       61.62     24.61 o 
  10   2  20       39.56       60.24     23.43 o 
  12   2  20      657.98      632.63     36.33 o 
  14   2  20      298.74      319.00     31.90 o 
  16   2  20       77.22       59.87     22.27 o 
 -17   3  20      302.85      262.12     26.96 o 
 -15   3  20      220.90      209.52     24.68 o 
 -13   3  20      808.92      888.17     39.01 o 
 -11   3  20       21.31       37.60     20.08 o 
  -9   3  20      800.43      788.70     37.51 o 
  -7   3  20      462.24      501.96     40.90 o 
  -5   3  20      377.18      299.90     29.32 o 
  -3   3  20      764.97      755.66     41.81 o 
  -1   3  20      247.73      222.71     27.69 o 
   1   3  20       31.30       48.55     22.44 o 
   3   3  20      525.39      522.06     38.13 o 
   5   3  20      873.06      840.29     42.77 o 
   7   3  20        1.95       -2.42     19.09 o 
   9   3  20      182.43      219.73     23.53 o 
  11   3  20       33.71       21.39     19.71 o 
  13   3  20        2.11       12.29     17.83 o 
 -12   4  20        6.88        8.75     20.36 o 
 -10   4  20       35.00       42.35     22.11 o 
  -8   4  20        8.23       30.97     24.49 o 
  -6   4  20      106.58      125.69     22.64 o 
  -4   4  20       51.86       49.06     18.39 o 
  -2   4  20     1063.95     1045.09     47.67 o 
   0   4  20      551.68      566.39     35.38 o 
   2   4  20      970.59      930.20     39.93 o 
   4   4  20        0.53       18.33     18.51 o 
   6   4  20      274.84      280.93     24.67 o 
   8   4  20       30.40       39.75     18.76 o 
 -19   1  21       10.98       -1.85     33.61 o 
 -17   1  21       52.59       64.84     18.76 o 
 -15   1  21       57.71       73.75     20.49 o 
 -13   1  21        0.31       12.97     19.56 o 
 -11   1  21       78.42      102.13     23.17 o 
  -9   1  21      218.71      256.20     29.44 o 
  -7   1  21      127.03      104.32     24.79 o 
  -5   1  21      325.41      351.09     36.93 o 
  -3   1  21      149.37      153.85     30.05 o 
  -1   1  21       51.07       65.80     23.68 o 
   1   1  21      152.84      160.70     26.62 o 
   3   1  21       56.55       55.97     21.43 o 
   5   1  21       97.33       99.57     23.53 o 
   7   1  21       48.06       44.48     22.47 o 
   9   1  21       17.29       25.24     21.48 o 
  11   1  21       75.05       76.06     25.42 o 
  13   1  21       84.49      102.93     24.70 o 
  15   1  21       39.18       66.24     21.68 o 
 -16   2  21       41.53       45.22     24.27 o 
 -14   2  21        1.26       -1.49     18.98 o 
 -12   2  21       29.77       16.73     21.27 o 
 -10   2  21      526.90      492.19     33.50 o 
  -8   2  21      167.65      159.16     25.89 o 
  -6   2  21      326.70      319.32     29.66 o 
  -4   2  21       31.80       59.03     22.84 o 
  -2   2  21      205.38      203.84     27.17 o 
   0   2  21       20.71       16.86     21.18 o 
   2   2  21     1188.79     1268.36     46.08 o 
   4   2  21       50.85       79.18     23.65 o 
   6   2  21       70.77      114.09     23.46 o 
   8   2  21       35.85       45.45     20.14 o 
  10   2  21       89.75       31.25     19.77 o 
  12   2  21       21.17       16.40     21.14 o 
  14   2  21      330.59      275.34     30.51 o 
 -13   3  21      212.42      217.12     23.97 o 
 -11   3  21      112.67      109.05     18.60 o 
  -9   3  21       42.49       31.19     17.52 o 
  -7   3  21       38.86       25.60     19.45 o 
  -5   3  21      214.49      177.23     26.38 o 
  -3   3  21      133.98      123.94     23.10 o 
  -1   3  21      390.14      380.55     29.81 o 
   1   3  21      490.53      481.32     34.16 o 
   3   3  21        0.69       -0.47     19.05 o 
   5   3  21        1.07        1.67     19.01 o 
   7   3  21       11.87       23.61     18.53 o 
   9   3  21       10.95        3.17     20.07 o 
  11   3  21       10.73        1.91     25.84 o 
  -6   4  21        3.26        5.50     28.64 o 
  -4   4  21       64.26       30.78     30.79 o 
  -2   4  21      148.16      149.90     26.27 o 
   0   4  21       10.81        9.94     17.45 o 
   2   4  21      838.18      759.26     35.74 o 
   4   4  21      270.55      282.16     50.26 o 
 -16   0  22      573.46      726.22     74.63 o 
 -14   0  22      382.01      366.87    103.77 o 
 -12   0  22     1691.65     1590.36     81.87 o 
 -10   0  22      102.02      141.27     38.24 o 
  -8   0  22      375.60      398.55     50.40 o 
  -6   0  22      140.79      105.63     35.97 o 
  -4   0  22     2557.64     2720.53     97.65 o 
  -2   0  22     1201.87     1395.43     77.57 o 
   0   0  22     4365.80     4327.29    144.63 o 
   2   0  22     1402.97     1392.00     60.69 o 
   4   0  22      774.64      776.25     50.53 o 
   6   0  22     1558.83     1821.25     82.71 o 
   8   0  22       34.18       54.59     29.90 o 
  10   0  22      202.54      165.69     34.55 o 
  12   0  22     1053.23      914.33     73.39 o 
 -15   1  22      713.23      675.79     39.43 o 
 -13   1  22      563.57      572.15     35.26 o 
 -11   1  22     2295.11     2162.59     59.89 o 
  -9   1  22     1336.48     1515.74     54.02 o 
  -7   1  22      220.75      259.75     29.89 o 
  -5   1  22      443.99      388.12     35.75 o 
  -3   1  22      590.35      603.26     42.05 o 
  -1   1  22       28.77       34.80     23.03 o 
   1   1  22        1.28       16.40     21.41 o 
   3   1  22       54.65       64.46     21.96 o 
   5   1  22       31.45       48.38     20.19 o 
   7   1  22      878.29      964.15     39.00 o 
   9   1  22      116.20      134.35     23.21 o 
  11   1  22      709.29      660.88     38.84 o 
 -14   2  22      601.59      577.89     58.90 o 
 -12   2  22      597.41      582.33     32.43 o 
 -10   2  22       41.57       30.83     18.77 o 
  -8   2  22      177.30      177.43     22.48 o 
  -6   2  22      184.98      174.87     22.84 o 
  -4   2  22      499.91      524.13     30.32 o 
  -2   2  22     1893.16     1806.06     46.40 o 
   0   2  22     2543.12     2639.19     58.48 o 
   2   2  22     1777.59     1835.66     49.56 o 
   4   2  22      433.12      448.41     42.55 o 
   6   2  22      890.65      966.26     42.39 o 
   8   2  22      310.87      262.62     29.61 o 
  10   2  22      192.10      188.81     28.13 o 
  -7   3  22      449.81      539.41     40.42 o 
  -5   3  22      102.99      111.86     25.29 o 
  -3   3  22      281.59      280.96     34.18 o 
  -1   3  22      115.84      139.88     20.87 o 
   1   3  22       33.26       15.40     19.06 o 
   3   3  22        7.63       11.15     17.50 o 
   5   3  22       25.91        7.59     18.05 o 
 -11   1  23      165.73      174.99     25.20 o 
  -9   1  23       79.12       71.41     22.73 o 
  -7   1  23       17.69       12.09     17.75 o 
  -5   1  23       20.54       15.22     19.61 o 
  -3   1  23      172.32      148.59     23.29 o 
  -1   1  23      164.04      162.84     27.54 o 
   1   1  23       18.69       20.32     23.23 o 
   3   1  23       56.31       43.13     20.45 o 
   5   1  23      131.85       98.69     28.73 o 
   7   1  23        9.05       21.83     23.86 o 
  -8   2  23       57.33       72.47     39.78 o 
  -6   2  23        0.57       -9.64     24.85 o 
  -4   2  23      116.11      160.79     31.07 o 
  -2   2  23        1.29       -1.00     20.00 o 
   0   2  23      336.22      276.66     37.75 o 
   2   2  23      434.56      390.00     38.37 o 
   4   2  23       15.72       10.48     34.54 o 
  -2   0  24       41.31       57.97     32.38 o 
   0   0  24      697.49      662.08     63.83 o 
                                                 
